# Supplementary material for: Computational Characterizing Necroptosis Reveals Implications for Immune Infiltration and Immunotherapy of Hepatocellular Carcinoma
Source: Front Oncol. 2022 Jul 7;12:933210. doi: 10.3389/fonc.2022.933210 (PMC9301124; doi:10.3389/fonc.2022.933210)
Supplement: Supplementary file 4 [file Table_3.xls]

Table S3: Differently expressed genes between two different NRGclusters.
AKR1B10	GFPT2	ITGB2	EIF3E	ORAI2	LPA	BARD1	SLC46A3	SPHK1	BTG1	RELB	HS6ST2	TYRO3	VEGFB	CERCAM	PRELP
PLXNA1	NIPA1	MED10	GSTA1	DOK1	PPP1R9A	SLC45A4	CXCL9	SFT2D1	FETUB	FRAS1	CCDC80	CD53	UBE2S	CD24	F2RL1
MAPRE1	MIB1	LLGL1	FSTL1	TES	ACY3	HCLS1	C6orf223	SLC36A1	SGPP2	QSOX1	SLC4A3	SLC16A3	RAB11FIP1	ELOVL7	E2F1
YEATS2	UNC93B1	MGAT4A	CYP27A1	MCU	PCBP1	PLCB2	LIPH	RNF44	G6PC	LILRB4	SERPINI1	SNHG1	MBOAT4	CLDN14	ALB
ARPC2	LZTS1	MLLT3	TMC5	PTGES3	MANSC1	SH3BGRL3	GFRA1	NCAPD2	DNM1	GYS2	RASSF5	SPINT1	UCHL1	CYP4A22	DQX1
YWHAZ	PATL1	DCK	FERMT1	SH3GLB1	EFNB1	CD300A	CUX2	PLAUR	ZBTB12	PLEKHB1	VNN2	TCERG1	RMI2	KRT80	SULT1A1
RCC2	FAP	HPR	RPL7	MINK1	WASF1	PLK4	CLDN18	CBX1	APP	NUF2	TMEM176B	ADCY7	TNFRSF4	ACBD3	CBS
MPZL1	MSR1	HSP90AB1	ABCG8	EIF4A1	AIF1	ZC3HAV1L	C4orf48	SLC7A1	SHD	TNFRSF11A	APOA2	LCP2	TCIRG1	USP1	SLCO2B1
PNMA1	ARNTL2	GLG1	HYAL1	AGRN	SLC2A1	CDCA5	S100A14	SRSF3	FILIP1L	ARHGAP27	GALNT3	POLR2B	PDGFB	ZNF185	PLA2G12B
TNFRSF21	HOPX	FABP5	CTSE	G6PD	AMIGO2	MLLT6	TMEM125	TAT	MAGED1	TPX2	STC2	SHCBP1	IRF1	CD248	TK1
MTMR2	LIMD2	ABL1	SOD3	ARF4	SMC2	VRK1	MGST1	STARD3NL	KDM6A	CA5A	CYP2A13	SYNCRIP	CDKN3	PDCD4	WDR72
ACTR3	ZNF14	APOBR	CLIC2	ELOVL1	BAG3	KLKB1	ABCC4	RHOA	GRAMD1B	SMTN	LEAP2	ANKRD13D	CDCA7L	ICAM1	COL15A1
MARCKS	PAQR8	LGALS9	B3GNT7	KIF23	ATP11B	OSM	EPDR1	CLSTN1	ZNF468	DAB2	XDH	AFAP1	TIGIT	HLA-DMB	ADM
GYG1	RAB3IL1	PRC1	CD74	LASP1	F13B	XRN2	IL34	DENR	PFKM	SEC23B	ECM2	THBS1	PIK3IP1	MEX3A	TXNRD1
RNF145	IGF2BP3	ARHGEF1	PLEKHA4	ACSM2B	BIRC5	ENTPD4	OXER1	LDB1	TTC39A	VCAN	IGFBP5	PPP2R1A	CPB2	ZYX	ALDH1A1
CORO1C	EXO1	MICALL1	PRAME	RPIA	GPT2	SP3	S100A2	CMTM3	LRFN4	PARP8	NUDT7	PTPN23	TNFRSF18	QDPR	BOK
HNRNPL	SLC37A2	FKBP10	ANXA3	FZD1	RPS2	F3	CNDP1	ILF3	UGCG	KDM3B	ZAP70	TACC3	ARL14	COL8A2	ZNF385B
STX6	ZNF623	CHMP2B	IL4R	HAGH	DTL	SF3B4	PHYH	RBMX	TAP1	GPX8	NMB	DNAJC10	ZNF880	SLC22A1	PHYHD1
GMIP	TNFSF13B	RGS2	SRD5A2	CDK2AP1	CNN2	MMP12	PTGDS	NUP93	OSCAR	CDC7	S100A9	HPSE	CLEC2B	TNFAIP3	MEG3
PACS1	TULP3	CCNB2	LGALS2	PEA15	PLOD2	CES2	CXCL16	DHX15	TRPM2	SERPINB9	PTGIS	LIF	KLF4	PAK1	S100P
PLEKHB2	FGL2	NIPA2	SERPINA4	TTF2	CDC25A	NEK2	PKLR	POGK	ANKRD10	PEBP1	NDN	ZDHHC20	FBLN1	ALDOB	PDGFA
KHDRBS1	GRHPR	TLE3	BTNL9	PMAIP1	SMAD3	KIF18B	TNNT1	CCT5	PM20D2	SH3PXD2B	CRYM	CD86	CD151	STK38L	S100A10
TMEM165	CD44	PRR12	PBX1	INPP5F	PAQR4	NIN	RELN	MYADM	RRM2	PTPN6	UBXN10	ADAM28	MXRA8	COL3A1	TM4SF5
KCTD10	SBF1	GLRX3	LECT2	CAND1	HES4	TLN1	ASL	NCK2	HBEGF	JRKL	PLA2G2D	SLC37A1	CYP2C9	TRNP1	FHL2
RAN	SULT1C4	PLCB3	RARRES2	TMEM132A	POF1B	GLIS2	ASPH	SMARCD1	BECN1	CELF2	PDK4	SNHG4	GOLM1	SLC25A19	TFF1
METTL9	BCOR	P2RX4	LITAF	WIPF1	DTX3	DDX3X	ADRA2A	DDR1	HEYL	EMP3	TRIM71	FBLIM1	RENBP	LAPTM4B	HLF
TPM3	MAFG	MYH9	HSD17B8	SART3	ITIH1	OSMR	SRD5A1	DPF2	NOTCH3	SETD5	TSPO	SEC14L1	GAL3ST1	F2R	DCN
IQGAP1	VPS37B	UNC5B	APOH	LBH	IL2RB	PLAGL2	MIF	CEP55	ESPN	TUBB6	LTBP3	ADD3	LARP6	ARHGAP9	AFAP1-AS1
SLC27A5	CRYL1	PPP5C	CD79A	HNRNPH3	BASP1	ACBD4	SGCE	CENPO	IER5L	PI4KA	SLC7A11	TFE3	ARHGEF25	COL5A2	RHOBTB1
CBL	ANXA4	DOCK10	B4GALNT4	GPR132	SLC22A15	TNFAIP6	ABCC6P1	SLC4A7	COL12A1	ITGAM	FOXQ1	RASA3	TIMP1	RNASE6	ID1
ARHGEF2	PDLIM3	AACS	B3GNT5	AEBP2	CD3E	ZNF608	RAB17	TMEM185B	PBX2	CTBP2	MZB1	PRRC2A	CCDC88B	DSE	FGB
TPM4	EIF4B	DDX17	WDR76	VGLL4	MMP10	GALNT7	MTTP	CNOT6	RUSC1	RUNX3	THBD	VHL	MUC1	ANTXR1	PGLYRP2
NCL	HLA-DQB2	TUBA1A	CAV1	SOAT1	CARD10	ARAP2	PLGLA	ARHGAP18	PARD6B	CASP8	CD68	GNB4	LGALS3BP	TEAD4	SPINK1
VASP	GPR160	JOSD1	ADM2	LDHD	PRSS22	APH1B	KDELR3	FMNL1	RAB34	PJA1	UNC5CL	MTA3	ABCG1	UBE2C	NDUFA4L2
ZNF207	AKR1B1	MYBL2	CD27	TRAF3	RAB38	ORC6	FGFR2	TCF3	HSPG2	CENPK	GNAZ	DENND3	GSR	MFNG	AQP1
NCBP2	RASAL2	CCT4	ZNF711	VOPP1	CD2	NES	ITGBL1	CCDC6	MITF	RAVER1	FOLR1	PRR11	PLCB1	HLA-DRA	CLDN15
PDE7A	OSBPL8	SPTLC1	DMKN	NCAPH	PKD2	BHLHE41	NXPH4	FLNA	CXCL3	SMYD5	C1QTNF1	BTN2A1	NPNT	CDH11	C2CD4A
MORF4L1	SH2D2A	MZT1	SRPX2	FANCD2	PRODH2	PLEK	TCEA2	PPP4R1	HK1	C8A	CDH17	KCTD17	HMGCS2	YAP1	GSTA2
UBE2Z	CFHR2	TMED3	AREG	TMC6	DUSP5	ATP6V1B2	EGR1	SLC10A1	ZNF496	HNRNPH1	FAAH	GMPS	PYCARD	PMP22	GPR35
UBE2E1	CALHM2	SMURF2	GAPDH	RGS1	MXRA7	GPD1L	USH1C	NFE2L3	CPS1	FLII	CYP11A1	ATXN2L	ST14	ACSL3	AQP8
LHFPL2	SPECC1	MCM4	GADD45G	SEMA4D	TREM1	NRM	LY6E	CHD3	SMARCC2	LYN	SLC6A1	SLC25A24	PKDCC	MSRB3	H19
LIMS1	PLCG1	CYBB	GBP5	GTSE1	TLR2	SRGN	APCDD1	WSB1	ORC1	FUNDC1	REN	SAMSN1	KLF15	SMAD7	ABCG2
ASAP1	LRP12	GLYATL1	EPHA3	BCL10	PROM1	CDCA2	TRIM31	SERPINH1	NPAS2	TMEM237	SERPINF2	RNF4	ADAMTS2	CNTNAP1	FMO5
PRKCD	ECHDC2	KIF2C	NUDT1	IFT52	ASF1B	GNMT	ABCC9	SMARCC1	ZNF160	CSE1L	ARG1	PLEKHO2	GSTZ1	REEP4	CYP1A2
CTTNBP2NL	ASNS	WDHD1	TCF19	OGFRL1	GLIPR1	NUSAP1	RIPPLY1	SRSF9	SLC47A1	RNASE4	ZNF204P	TMSB4X	SLC25A10	NBN	CYB561
PRMT2	C6orf132	GPSM3	IGFBP3	ACLY	ETS1	ZNF385A	ANGPTL4	NSMAF	PDZD8	ANP32B	CYP3A4	SNRNP40	TACC1	CTDSPL	GSTM3
ZNF532	NDRG1	GNA15	SERPINA6	ATP13A2	SYTL1	RBBP4	ZNF331	FHL3	BAAT	CDCA8	HGF	SERPINB1	PLA2G7	ARGLU1	SERPINF1
EHBP1L1	HLA-DPB1	SMG9	SREBF2	BZW2	DACT1	NCAPD3	DKK3	IQCB1	SLCO3A1	EVC2	ALDH4A1	CYBA	EHD2	DEF6	GZMA
CSNK2A1	IER5	NONO	BAMBI	TNFAIP8	DNAJA4	BLM	SNORD99	MARCKSL1	CD200	RNF19B	MACROD1	LPCAT1	NRGN	GINS4	CYBRD1
AMPD3	CKS2	RCN2	TMEM156	LAMC1	GPRIN3	IKBIP	LAD1	CDC42SE2	BTG3	HMGB2	KCNF1	PSME3	C1QB	PTPN7	TMEM54
STX7	TRIO	CD63	SOX12	MPV17	UBD	TPPP2	MAFK	CCT6A	SAMD9L	STT3A	KCTD15	ARHGDIB	RAB3D	KNG1	TJP3
NBEAL2	AMDHD1	UCK2	NCS1	CTSC	ACMSD	ACSS1	TTC39C	SWAP70	EIF3L	ITGA2	CCL4	SBNO2	ABCC6	TRIM6	TRIM16
NAP1L1	MXRA5	IL18BP	FXYD2	UBE2Q2	ZNF28	TM4SF1	DUOX2	STK4	GABBR1	COL6A3	FXYD1	HCFC1	IGF2R	WDR54	PAGE4
TMEM184B	METRNL	CHST2	HSPA7	CHST11	GSTA7P	HEG1	CD163	CEP170	CCNJ	GCA	MASP1	RALB	ECI2	FGFR1	CNGA1
LIMK1	CD48	EZR	CYP2S1	OLA1	NCOA7	ADAMDEC1	RASEF	SMC4	PKN1	KIAA0930	GGT1	SERPINC1	CRYAA	LDHB	KRT20
CAP1	BCL9	RAP1GAP2	SRI	CNTRL	RRAD	GFPT1	ACSL4	FAM117B	FHOD3	ALDH3B1	PRIM1	ADCY3	LOX	DENND4B	CACNA1H
TUBA1B	SNN	NOTCH1	HYOU1	MFAP2	SLFN13	DSC2	COL14A1	RYK	HUNK	TIMP2	SNORD6	CKAP4	TMPRSS3	CSPP1	SFN
SSB	HLA-DPA1	LMNB1	CDS1	KPNA2	SPRY4	MCM8	RCAN2	PIGS	DMGDH	LEPROTL1	KIF12	PRPF38B	ADAP1	CHAD	DUSP9
RELT	ATP6V1C1	CDR2L	SIPA1L2	TBL1XR1	SPP1	IKZF1	BAIAP2L2	TPD52L2	PYCR1	MBOAT7	RAB20	IFI30	MOXD1	MDFI	TTPA
SEL1L3	EPCAM	MCM3	ZNF83	ENTPD1	ISLR	ZNF816	COL6A1	ADO	TROAP	IL18	SLC2A2	MMP11	LOXL4	SARDH	ZNF703
U2AF2	AZIN1	MARVELD1	TBC1D9	BUB1	GMCL1	KCTD12	TF	UBASH3B	CRIP1	PMEPA1	PRTFDC1	CASP4	LOXL1	SLC43A2	UGT2B4
IKBKE	SFI1	MCM6	APOC2	ANLN	PCNA	ARMCX1	SULT1A2	TRAFD1	HAO1	APAF1	CCL4L2	DGKA	SIT1	SPOCK2	MPPED1
ARL4C	ENTPD6	RHOG	DPYS	LAPTM5	IL7R	NUDCD1	PRR15L	RAD21	HSD11B1	CORO1A	APOE	KIF11	CDT1	HGD	CACNG4
ARF3	BCAS4	CTTN	HAO2	PLXNA3	CYP2C8	DTNBP1	TRO	CD276	TONSL	UHRF1	SCAMP5	CDCA4	FTCD	TPBG	GDF15
FAM102B	NDC80	SLC25A36	HLA-DQA2	ACTN1	PDGFRB	NEURL3	RDH5	HNRNPD	MAP4K3	LRP10	DKK1	COPB2	CD6	KRAS	SAA2-SAA4
IFNGR2	ZFP36L2	HDAC1	SMARCD3	ABCC5	CD47	RFC4	CHRNA4	SUSD1	RAP1GAP	FCHSD1	ANGPTL3	RAC2	VTCN1	CDH6	CCL19
FUBP1	UNC119	CERKL	SULT1C2	SEC14L2	PGD	PTK7	DNASE1L3	TGFB1	NAPSB	ARHGAP30	FIBIN	MYOF	SEC24C	SPC25	VTN
MTA2	MMP2	RCE1	MAFF	ARHGAP1	TFR2	PABPC1	RPL39L	ZMIZ1	PGK1	DLG3	C15orf48	SPATS2L	RNASET2	CCL20	CXCL12
RIT1	SALL2	SLC10A3	CDKN2B	FUT4	TNFAIP2	FPR1	CRYAB	CD2AP	AP1G2	IPO7	ASRGL1	PPP1CC	AR	MYO1F	ENPP2
TMEM65	TAF6	NFYA	ENPP7	MED28	F10	COL1A2	LRRC32	DGKZ	IGSF3	UNC119B	FOXS1	FCGR2A	CPXM1	CBX6	AFP
PLEKHG2	DEK	TTC36	GREM2	ZDHHC7	RAB27B	ISG20L2	SLC7A5	HNRNPUL1	NTM	UCP2	C19orf33	ITGAX	MAP4K1	COL4A1	AOX1
TMEM87B	PSRC1	SLC12A2	RGS4	SPATS2	JUNB	PPP1R15A	MYRIP	YWHAQ	LAMP3	CCL16	MST1P2	MCL1	PROCR	PLEKHG4	ME1
STIP1	VAT1	SYNGR2	C5AR1	XRCC6	CCNA2	BBX	TSKU	RFWD3	NCF4	RACGAP1	ABHD1	ADNP	EPHX2	MYO1G	MIR4664
ELF4	FMOD	YKT6	KRT23	NUP205	CYP2J2	RBL1	HCST	MARK2	VDR	RPRD1A	GPX7	EVI2A	ARMCX3	C3AR1	ICA1
CLIC1	SPINT2	SLC6A13	ADH1A	RALGDS	CST2	TP53I11	IGF1	SCRN1	POU2AF1	TOP1	TCEAL8	APOC3	UGT2B7	PLXDC1	CDHR2
HMGA1	HSD17B6	GCC2	SDC1	RNPS1	LINGO1	PITX1	MIR3189	ATP1A1	GAMT	ETNK1	CNKSR1	PPP6R1	RB1	BPTF	CREB3L3
AMD1	NCOA3	SYT11	PPP1R13L	ETV6	EFHD2	USP22	EPB41L1	TRAF5	CXCL1	ETNK2	FCGBP	E2F4	SKAP2	RAB11FIP5	CLGN
SFPQ	LAT2	PREX1	SLC1A2	SMOX	TNFRSF11B	AGPS	DSP	ARID5B	MAT2A	LENG8	PC	CANT1	PPP1R14B	FAIM	PEG10
HDAC2	CLCF1	COPB1	ALDH6A1	DENND5A	ADH4	BTK	FXYD3	NAA40	LPAR1	S100B	CD7	NCF2	TUSC3	OLFML3	SLC39A4
HNRNPU	RNF122	TSPAN3	TMEM82	TANC1	APOF	ARHGEF17	VIL1	SLC39A6	NRP2	ZNF664	LHPP	DOCK8	SLC28A1	DENND2D	AP1M2
STK17A	CTNND1	NFKBIE	MFSD2A	FUS	NFKBIZ	CRMP1	CCL5	SYK	OSGIN2	CCND2	PECR	KIF18A	EFEMP2	LIMK2	OASL
PELI1	TTR	RAD51	CLDN4	KIF5B	CYP2B6	MXD1	ASGR2	ACVR1	FCGR1A	SELPLG	AADAC	DLGAP5	NECAB2	PNP	FAM171A1
HNRNPM	AURKB	PAPLN	CAPN6	SLC38A1	CTSK	MAML2	BMP2	HNRNPA1	CDCA3	CTDNEP1	LCAT	AGXT	EIF5A2	EIF3H	WFDC2
ECT2	CTLA4	PRRC2C	KRT8	ATIC	RPS3A	STIL	SNX7	CMTM7	COL11A1	CLEC4A	HAVCR1	RAPGEF1	AKR7A3	CSF1R	ARHGEF16
SLC6A6	FXYD5	TOP2A	LEF1	PICALM	SCRIB	CNPY4	FBXO2	EPB41L2	IPO5	ATF4	VCAM1	CD37	MPP7	SNHG3	RAMP1
UBE2I	PTGFRN	CCDC88C	OAS3	BEND3	ASPM	E2F5	SOBP	ACSM2A	LRIG3	ME2	SERPIND1	SPI1	FZD6	MGAT5	FGG
CFL1	HKDC1	LSP1	APOC4-APOC2	CCAR1	ADORA2B	SELENBP1	CPNE7	DHX9	ADHFE1	ADAM10	SERPINA10	CHD4	SLC38A5	BIRC3	GGT5
DCXR	PHLDA2	ZNF587	SIRPG	MTF2	NME2	IL27	LIPC	CDC42	IL4I1	CKAP2L	MDK	CUEDC1	B3GALT4	LPXN	ELFN1
CPSF6	BNIP3L	EEF1E1	WNT7B	VEZF1	PLXDC2	COL4A2	CCNE1	RBM4	ELF3	SHKBP1	ACSL1	NCDN	ETV4	PPM1M	MSI1
CBX3	MX2	SNHG12	OGDHL	SAE1	ATP6V0C	PIPOX	PTPRS	NDE1	FBP1	ZNF93	SOCS1	RAB42	EMILIN1	PIM2	NAT8
B4GALT5	TRIM47	NPEPPS	ACP5	PRKX	STMN3	CENPA	CEACAM6	YBX1	MST1	TST	CCL14	GAL3ST4	ESRP1	ARHGAP25	HSPA1B
DBNDD2	RCC1	APOC1	HPN	PTPN1	HOMER1	ALDH2	BSPRY	S100A11	TNC	COMMD8	GLS2	FHOD1	CXCL6	QPCT	F5
CSNK1E	CENPM	SEMA3C	FA2H	C20orf194	SLC27A2	AP1S2	TFPI2	ARPC3	CCNF	RAD51AP1	CA14	SLC39A1	ADH6	BIN2	HOGA1
SET	DSCC1	NPC1	RPS12	MAPK13	NOTCH2	INPPL1	SERPINE1	ATP1B3	SMAGP	TBXAS1	EPPK1	APOC4	LRRC25	SPARC	ACSL5
RNF24	GORAB	CDK16	ID4	CTHRC1	OIP5	ITGA5	TAGLN	CDC42SE1	DEPDC1	NCAPG	SLC9A3R2	QSER1	CD109	NRAS	MFAP4
GPD2	ABI3	PXMP2	C8G	INCENP	SPDYC	TCF12	BCAM	STK24	LY86	BAZ1A	SCPEP1	CENPF	FBN1	PPARD	DGAT2
HNRNPA3	DDX39A	UHRF1BP1	HNF1B	CCT8	CYP4F12	WWTR1	MLIP	PIP4K2A	CPN2	ARFGAP3	GOLGA7B	FZD7	ILDR1	CYP4A11	BEX2
PPT1	WDR62	B4GALT4	KLF5	LPAR2	MLXIPL	LAMA5	S100A13	CHMP4B	LAMC2	IGF1R	CFTR	PLEKHA2	SAA4	RPL17	S100A8
KIF2A	KNTC1	RAP1B	SLC1A4	PTAFR	PAM	HLA-DOA	LEPR	BAK1	TYMS	CDK19	ALDH8A1	CYP8B1	PDPN	EVC	UPP2
VPS37C	GEM	TRAPPC4	ZC3H12A	RIPK2	SLC2A3	KIFC1	SLC17A4	STK17B	CTXN1	SUGP2	APOM	FAM110A	CYP2D6	RRM1	GPC1
HDAC7	NUAK2	FPR3	CD38	DSG2	HMGN2	HELLS	MYO1D	ITGAV	SIRPA	POLD3	ITM2A	KDM5C	LYZ	NFAM1	TRIM55
ZDHHC13	KHK	PIP5K1C	ENPP5	ALOX5AP	CKLF	SNRNP200	DDIT4	HMGN4	BACE2	SLC35F2	PPM1H	HCK	FGGY	ARMCX2	MBL2
PTPN12	RDH16	PEX11G	PKP3	FUT8	CASP1	FAM53B	IGFBP7	BMF	MICALL2	F12	IGF2BP1	HAPLN3	E2F8	CIITA	FBLN2
CRLF3	EPB41L3	ARHGAP11A	F2	SLC9A1	RNF19A	ADAM8	SLC22A7	CXCR4	GLIS3	TM6SF2	SLC25A42	GRAMD1A	TBX2	SNORD116-4	CYP2C18
WDR1	TYROBP	RCSD1	PLXNB3	FOXK1	STX11	TMEM159	PRKAA2	NCEH1	TFDP1	SNRPA1	THRSP	DLGAP4	GPD1	PARVG	MIR621
DYRK2	DOCK11	FAR1	GMNN	MBNL1	HLA-DQB1	NT5DC2	AGMO	TDG	TAF2	RBP5	CDHR5	GLIPR2	PLCD3	ETV3	ADRA2C
PPP1R12A	PIF1	ABCB4	C1orf162	STRN4	LST1	CYP2A6	PLXNC1	GTPBP4	MAT1A	GNG2	MS4A7	DBR1	LDOC1	ENO1	SQLE
UBA2	RBMS1	NCKAP1L	TNFAIP8L3	DKC1	FOSL2	ADAP2	UGT2B15	GLYAT	UBE2T	STAT1	EPHA2	GNPDA1	THBS2	PTP4A3	CXCL14
PTMA	ZNF486	FGD3	CD14	NCKAP1	PTTG1	RECQL	NXN	DCTN2	EIF3A	TMEM44	CRABP2	PLXND1	ALDH1L1	SRPK1	NQO1
RAB35	NCF1	TAGAP	SMOC1	PCK2	FARP1	CD84	UGT1A4	CDV3	ZDHHC2	GMFB	TTYH1	PDCD10	A1BG	PAQR5	APCS
FRMD8	PLP2	FMNL2	SLC38A4	ZBED4	HIC2	OCEL1	SYT8	SMARCA4	IL10RA	HAUS6	ALAD	MAPK3	MYO10	ZBTB4	TMEM98
DNMT1	IGSF6	FCHO1	MST1R	ARNT2	CCR1	KIF4A	GSPT2	TOP2B	MS4A6A	ABCC10	FGFR3	ACTN4	ARID3C	CTH	FMO1
CBFB	ZNF320	ARHGEF3	SFRP4	SMS	SLC38A3	COL16A1	CYP3A43	SMARCB1	DYNC1LI2	SF3B1	PERP	MMP9	MSC	CDC6	SYT7
HNRNPC	LAMA4	NRP1	MGP	SMARCA5	ELK3	CCNI	KMO	ACTB	SAMD9	KRT19	SNHG6	ANXA11	SERPING1	BHMT	SDCBP2
ADAM9	EHHADH	GCDH	GIMAP4	TTYH3	RHOV	BCAT1	GBP7	VCL	HK2	POSTN	ANKS4B	LZTS2	NBL1	SYDE1	CPN1
MTHFD1L	ADAMTS9	MIDN	CLEC11A	GAS2L3	ARID3A	FCER1G	EFEMP1	GAS7	TGFB3	SMC3	EVPL	LRRC1	SEMA4B	GLYCTK	AMACR
SPRED1	TM7SF2	CCNB1	OSGIN1	WDR82	PKIB	IFT80	CLDN10	NOP56	ZNF296	ZNF384	GYPC	MED22	PALLD	SH3KBP1	FAM99A
RBM12	EHF	MRC2	CBX2	GPR107	WDR6	SYNJ2	GHR	PDLIM7	PBK	C12orf75	CRIM1	MAP4K5	GBA3	SH3TC1	CDA
TMEM51	GNA12	PHF19	C19orf48	CYFIP1	TFRC	PARP1	TRIB3	VRK2	HPX	POLD1	TBC1D10C	TNFSF15	ITIH5	MID1IP1	CCL21
MED15	SPIB	HAT1	CFHR3	HPD	NAGS	CYTH4	F13A1	OSBPL3	HSPH1	KDM5B	AEBP1	NDRG3	SCD5	DCAF13	SLC1A1
STX3	ERMP1	CHST3	PDGFRA	SLC39A10	VEPH1	TMEM181	PDX1	DR1	HSPA13	ITGB5	CLIP4	GPR183	AHNAK	CHEK1	TFF3
SH3BP1	SEMA6A	KCTD9	TINAGL1	PDCL3	NR1I2	RCAN3	PRODH	FIP1L1	LIG1	CDCA7	PSPH	ATP2B1	SORT1	CKAP2	DIO1
DYNC1H1	CDH23	KIAA1522	LIMCH1	TAGLN2	ANXA10	MASP2	FABP4	RAI1	MIS18A	DDOST	SLC25A15	BTG2	SNRPN	FANCG	PPP1R3G
TRIM59	PILRA	DNAJC9	GAS5	TP53BP1	DHRS1	EEF1A1	ACTA2	EMILIN2	SIPA1L3	SLBP	ASPN	TRIP10	TMEM220	ECHS1	BBOX1
ZNF267	SLC44A2	MFGE8	RORC	COTL1	SULF2	APPL2	PDGFD	TEAD2	ADA	ILK	AHSG	NOP58	ATAD2	DEPDC7	GCK
C15orf39	ZNF761	IL1B	SLC6A8	RUNX1	LYPD6B	SLA	IGSF1	ANXA2	KIF14	CHAF1B	IGFBP6	MAD2L1	CD3D	NEO1	FST
LIMA1	PKMYT1	LMCD1	PRSS16	KIF3C	IFI27L2	FNBP1L	MATN3	CAPG	MAL2	LFNG	LTBP4	PFKP	LRRC3	PLAGL1	ALPL
CALM2	IQGAP3	RAB10	TMC4	B3GALNT1	LCK	UNC13D	SGK1	FBXL19	CD93	CDC20	AKR7L	ZSWIM4	SLC12A8	ANKIB1	IGFBP2
MTHFD2	SOD1	PSAP	RCL1	ACIN1	LGALS1	DVL2	FGA	INTS8	LCP1	PIAS3	KCNQ1	RBM3	ASGR1	SMAD5	APOB
CDK4	F11	AP3M2	TMPRSS6	CD83	P2RY6	TCTN2	CCL3	ASPDH	FAM118A	DHRS4L2	CFHR5	RBBP8	AASS	MYO6	SUSD4
ADAM17	C8B	MTPN	C1orf198	DNAJC5	TRAIP	ATP11A	EMP1	HNRNPR	SNORD12B	RPA1	PODXL	TMSB10	PLG	ARAP1	OBSL1
MEX3C	CENPH	APOBEC3C	CYP7A1	RGS19	COL6A2	ARMCX6	GOLT1A	ALOX5	CYP2A7	FZD2	CBR1	ARPC1B	SNAP25	RBMS2	CST1
ACTR2	EPHB3	ARFGEF1	HSPA6	BCL9L	C4BPB	ANXA1	CEACAM7	SFXN3	CREB3L1	MAP4K4	HSPB8	ANG	TNIK	CHSY1	MT1A
MFSD10	SLC2A6	CCDC112	CFHR1	COL9A2	LTBP1	IL2RA	SLC25A47	DZIP1L	SKA1	DYNLT1	BHMT2	IL2RG	PTGES	EPHX1	ADAMTSL2
HIF1A	RCOR2	STK39	IGLL5	ATN1	SLC13A5	PRSS23	NRCAM	MNDA	ARRB2	MSI2	PARM1	UBAP2L	VAV3	RPS3	TNFRSF19
MMD	FUCA2	VIM	LUM	WTAP	DLG5	HSP90AA1	CYP17A1	GTPBP2	DOK2	ITM2C	CFB	FNBP4	WAS	PDIA6	FABP1
FKBP1A	EFNA5	PTPRC	SMPDL3B	CSF1	EXT1	ITGB4	DUOXA2	CALU	CD52	GSTP1	LY96	NUP37	CARD6	G6PC3	SLC25A18
DYNC1I2	ACADL	MSH2	ANKS6	SNRPD1	C11orf49	CPNE1	CES1	ABR	FCGR3A	ALDH18A1	CMBL	PTGS1	KCNJ8	VASH1	SLC22A10
CAPZA1	LILRB1	MELK	OXCT1	CLEC7A	FLVCR1	TCP1	NTS	NAGK	NFKB2	LAIR1	ERP27	MKI67	ALDH5A1	NT5C2	CXCL13
HNRNPA0	SLC7A8	OSBPL7	SFRP5	POLR3D	EBI3	PRNP	TCP10L	JAG1	EPS8L1	SLFN11	STARD10	TMCO3	SLC6A12	CARM1	DHRS2
FNDC3B	NRARP	NOLC1	ZG16B	NEDD1	RBP7	OGT	SLCO1B1	SEMA4A	APOBEC3G	SASH3	ADH1C	GNL3	TCEAL3	TREM2	NPTX2
DBN1	FTH1	CDK1	ALDH7A1	FKBP9	FOXJ1	EGR2	UGT1A3	EIF2S3	TMC8	PLEKHO1	SCTR	TSPAN15	TPD52	ATP2A3	SEZ6L2
SLC7A7	PXDN	KIF20A	BATF	RALY	INSIG1	RARG	CYP1A1	PHLDB1	TC2N	IL27RA	SLC1A3	PRKDC	PFN2	NFATC2	SLC16A11
EIF4G2	NCKAP5L	TUFT1	RIBC2	FMNL3	AKT3	ZEB2	SLC17A1	CAPRIN1	EPS8L3	GINS1	NAT2	TGFA	RPSA	CLIP2	BCL2L10
SOX4	SHC1	TAF1D	ST3GAL6	LRRC8B	SYT13	SEMA4C	ANKRD1	MICAL1	CHST1	VAV1	SDS	DVL3	PEMT	OSBPL5	ASPG
TUBA1C	MFHAS1	KLF7	ECM1	ITPRIPL2	IGF2BP2	POLA1	AKR1D1	PHC1	PIP5K1A	DCAF7	MYL9	GRN	KCNJ4	PAFAH1B3	STEAP1
YWHAH	SULT2A1	PLSCR1	GPRC5B	UBR5	HLA-DRB1	RGN	GUCA2A	VEZT	EHMT2	CDO1	MIR3685	RGS10	ENC1	TWSG1	UGT2A3
UBE2D1	SLC35B2	MMP7	ANXA13	STXBP5	ISYNA1	EDNRA	ORM1	NUP107	CEP72	SPN	KAAG1	ARCN1	ABCG5	FAM168B	KRT7
ABCC1	SNURF	AGAP1	MYC	ZNF292	GPC4	PAG1	CDKN1C	ANO9	S100A3	RHOQ	SPAG5	RPN2	ITIH4	CAD	UPK3A
ACTG1	PROZ	CDCP1	ACOT12	TRIP12	SELL	ENAH	CA12	CASP2	CDC42EP1	FOXM1	CIB2	DUSP4	TCN2	BCL2A1	GPR88
RAB31	ATP2A2	C3orf52	FSTL3	UTRN	ITGB8	CDC45	CCL15	BUB1B	MAZ	ZNF146	KRT17	TOPBP1	CTSS	NCAPG2	SHBG
WASF2	AKNA	MCAM	MMP1	ANKRD52	RUNDC3B	KIF15	PPARGC1A	PPRC1	LGMN	HMGXB4	GRB7	PFKFB1	DCDC2	ACOX2	PODXL2
PRMT1	STMN1	PFN1	RPP25	DNM1L	HMOX1	PTHLH	IYD	TRIP13	SLC4A11	BAX	UROC1	ST6GALNAC4	SNAI1	ACSM5	PRSS8
PHTF2	CHST10	EMB	GMFG	IFFO2	GPR34	MAN2B1	PODN	GNB1	CYP26B1	NUP188	HLA-DMA	CAPN1	CCL2	RASSF8	RBP1
SMNDC1	C1orf116	SKIL	ANGPTL2	CCNG2	GNAS	SMG5	LIPG	SNX6	CDC42BPG	MCM10	EPHB6	GPT	ZG16	DEGS1	TSPAN13
ANKLE2	LPAR6	S100A6	SH3YL1	PSPC1	ITIH3	S100A4	SLC17A2	E2F3	C1orf54	CBX5	HSH2D	PHIP	FER1L4	C6	MEP1A
TMEM43	ATP9A	ANXA2P2	C1QA	SOX9	B3GNT3	HLA-DQA1	CCL18	BTBD3	AFM	CAPZA2	PI3	PDP1	KCNE4	ATP8B2	ANO1
PCNP	SLC4A2	NRSN2	FRZB	RAB8B	CA9	FANCI	AURKA	ITPR3	FEN1	FNDC5	ADRB2	DOCK2	MPEG1	RANGAP1	PLEK2
MYLIP	CFHR4	FBXO41	CD4	IVNS1ABP	PLTP	DDX21	HLA-DRB6	LARP4B	SESTD1	RERE	PAH	AZGP1	AGXT2	AZGP1P1	MT1X
DCAF16	EGLN3	AXL	HK3	LAMB1	CD1C	LOXL2	CYP3A5	KPNB1	TPPP3	ETV5	PBLD	HMGN1	MIR135A1	CTNND2	LCN2
SRC	PRAP1	TMEM164	GCAT	CHORDC1	NEIL3	RNF144A	ADAMTS1	DRAM1	DDX11	SERPINE2	APOC1P1	ALDOA	SLCO4A1	CMTM4	CXCL10
PPP1R9B	PPIL1	KRBA1	ABCA8	AGFG1	TNFSF9	INPP5D	TUBA4A	IMPDH1	LGALS3	C11orf80	HLA-DRB5	RTP3	CD69	EZH2	UGT1A1
CCT2	SH2D3A	ANKRD27	CHST4	KLC2	PLEC	PLK3	ACSM1	MAP4	PGF	SULF1	CD8A	PLBD1	SORD	DPYSL3	CYP2E1
PRKCI	PLIN5	CKAP5	CLIC3	ADI1	FAH	BDH1	GJB1	PTPN2	CYP4F3	SCMH1	APOA1	ZWILCH	AGR2	RHBDF1	PGC
MAP7D1	TESC	XPO7	TPM1	NR1I3	LTBP2	TBC1D1	GZMK	M6PR	PON3	POLR2A	PLAT	TAX1BP3	FMO4	HSPA8	SAA1
SSRP1	AQP9	OLFML2B	STAB1	IER3	MYEF2	ZNF239	DSG1	MIS18BP1	ABCA6	HJURP	REEP6	GLS	PGRMC1	FITM1	HGFAC
BTBD10	SHMT1	SDC3	MS4A4A	GIT1	CCDC152	RIPK3	CST7	MAP3K1	ODC1	CDK2	SLC16A2	ASAH1	LILRB2	MED12	MME
SLC1A5	RIN2	MCM2	FMO3	FERMT3	OTC	COL5A1	FLNC	ARL6IP6	BCL2L11	CDC25B	HCN3	IGSF23	NPM3	ARL2	CCL25
INPP4A	MECOM	TTK	ASS1	TTLL4	SPIRE1	FAR2	IGFBP1	XPNPEP1	ARHGAP4	C3P1	LYPD1	MCMBP	MTHFD1	GCNT3	DLK1
RNF34	CES3	MSN	CRISPLD2	CRTC3	ACY1	PDE4A	SMOC2	PRDM4	CYB5A	CS	C4BPA	ITGA3	CXCR3	LBR	TDO2
RAP2B	BLMH	PRDM1	RAB25	DAO	BGN	NUP210	TFF2	UBAP2	DUSP2	DOK3	MAMLD1	CTNNA1	F7	SSPN	GSTM1
NUP62	TRPV2	PYGB	DPYSL2	PLAU	SLC34A2	COL1A1	GCKR	PLK1	ENDOD1	HTRA3	BHLHA15	ENO2	GCGR	MCM7	GPC3
PTPRE	NPC2	LPAR5	RARRES1	FSCN1	TMEM119	CSF3R	CYP39A1	BUB3	PROC	IFI16	TACSTD2	HAVCR2	TPM2	HS3ST1	SERPINA7
PHF21A	THY1	LXN	SPP2	CCDC93	ABCB11	FGR	MYH11	BTF3L4	CHML	PIK3CD	SLC22A25	APOA5	GPR137B	ADH1B	NOTUM
MMP14	RBM38	NCOR2	CYP4F11	PTGER4	VANGL2	TRAK2	SLC29A4	PLIN3	IL15RA	JAK3	IL1RAP	CARD11	ID3	ZWINT	IFI27
MFSD6	F9	TUG1	PDE9A	SLC37A3	HRG	PCK1	PHLDA1	ILF2	SLC44A3	MAPK1	MEST	FBXO5	PSTPIP1	SIGLEC9	MUC13
PFKFB3	AOAH	RASSF2	UCA1	CSF2RB	COMP	MCM5	MBOAT1	ZNF710	PIWIL4	TRRAP	STMN2	DCLRE1B	ROBO1	HP	FAM3B
RAB11A	C1QC	SLAMF8	OLR1	EIF3D	VEGFA	RAD54L	SULT1B1	CSRNP2	METTL7A	GBGT1	S1PR3	RASSF3	ACAA1	CSNK1A1	CRP
ANXA5	SH3BGRL	PML	HNF4G	SNRPB	KLHL5	CD300LF	TRPV4	SIGLEC10	CENPW	KHSRP	TNFRSF12A	CIZ1	CXCR6	BLVRA	TSPAN8
ACTL6A	CAPN2	CENPE	TKT	RHBDF2	BEX4	KIAA0100	PCSK1N	FAM98B	UPB1	TGFB2	CES4A	SMCHD1	RAVER2	UGT2B10	CLDN2
ABI2	COL10A1	ELF1	SALL4	TUBB	POR	WNK2	TMEM176A	TRIM28	MVP	CYTIP	FABP3	SLC41A1	CPVL	RTN1	RHBG
KBTBD2	UAP1L1	DAGLA	ECHDC3	HAAO	GPLD1	CCR5	FOS	HOMER3	SOCS3	ZCCHC3	SCP2	ITGB1	RECQL4	CD5	DEFB1
LMNB2	CXCL5	VPS35	ORM2	RBP4	TNFAIP8L2	XPOT	APLP1	PAPSS1	PWWP2B	ABHD3	FOLH1B	BICC1	HMMR	CHMP4C	GPX2
LPCAT4	PON1	KIF20B	VSIG4	NPM1	TBC1D8	TNFSF13	GPX3	GNA13	DDX39B	XRCC2	AKR1C4	PABPC4	KITLG	MOGAT2	IGF2
YWHAB	SKA3	EVI2B	SERPINA11	ZFC3H1	GPRIN1	LTB	GLTPD2	CD58	ABAT	CYP4F2	MFAP3L	SPIN1	GJA1	FNDC1	SAA2
DEPDC1B	SLAMF7	IFT57	DHTKD1	ITGA4	AMBP	CTDSP2	HSD17B13	BAZ2A	WNK1	GPNMB	ATP6V0E2	DNMT3A	HIP1R	SSBP4	REG1A
FGD6	CPD	TGIF2	SLC44A4	UXS1	PDCD1	RAP2A	C9	NFKB1	EDIL3	KCNN4
