# Supplementary material for: Computational Characterizing Necroptosis Reveals Implications for Immune Infiltration and Immunotherapy of Hepatocellular Carcinoma
Source: Front Oncol. 2022 Jul 7;12:933210. doi: 10.3389/fonc.2022.933210 (PMC9301124; doi:10.3389/fonc.2022.933210)
Supplement: Supplementary file 5 [file Table_4.xls]

Table s4: Univariate Cox regression analysis of differently expressed genes between two NRGclusters.
Gene	HR	HR lower 95%CI	HR higher 95%CI	P value
PLXNA1	1.477359305	1.256724252	1.736729845	2.26E-06
MAPRE1	1.489744983	1.235367993	1.796501226	3.01E-05
YEATS2	1.647084361	1.338262878	2.027170399	2.47E-06
ARPC2	1.632042768	1.305442425	2.040353175	1.71E-05
YWHAZ	1.533927786	1.295188285	1.816673669	7.17E-07
RCC2	1.468057051	1.243617855	1.733001417	5.75E-06
MPZL1	1.549660383	1.301854071	1.84463632	8.34E-07
PNMA1	1.347038333	1.164918216	1.55763061	5.83E-05
TNFRSF21	1.201419662	1.080158086	1.336294402	0.000723846
MTMR2	1.666306112	1.362962219	2.037162894	6.35E-07
ACTR3	1.45624357	1.158174755	1.831023622	0.001296739
MARCKS	1.336518711	1.159251791	1.540892393	6.46E-05
GYG1	1.627860052	1.336045438	1.983411845	1.34E-06
RNF145	1.547209543	1.309140937	1.828571166	3.06E-07
CORO1C	1.651832301	1.345674383	2.027645012	1.60E-06
HNRNPL	1.836077893	1.374186778	2.453219666	3.96E-05
STX6	1.611633689	1.291125834	2.011704111	2.46E-05
PACS1	1.250978197	1.032153681	1.516195193	0.022456327
PLEKHB2	1.335984462	1.131294174	1.57771031	0.000640584
KHDRBS1	1.937366163	1.461422028	2.568311944	4.27E-06
TMEM165	1.45824651	1.197471132	1.775811397	0.000174943
KCTD10	1.522784417	1.18290052	1.960327467	0.001100779
RAN	1.988716639	1.609266025	2.457638333	1.96E-10
METTL9	1.446534135	1.179495651	1.774030284	0.000391995
TPM3	1.680990718	1.355483948	2.084664889	2.25E-06
SLC27A5	0.844389131	0.785258168	0.907972732	4.97E-06
ARHGEF2	1.282069739	1.109868381	1.480988956	0.000734211
TPM4	1.141924202	1.004070551	1.29870444	0.043191728
NCL	2.29948745	1.782428007	2.966539187	1.48E-10
VASP	1.352544495	1.130504465	1.618194944	0.000964607
ZNF207	1.882228234	1.423936816	2.488019892	8.89E-06
NCBP2	1.923604572	1.512231748	2.446883259	9.88E-08
PDE7A	1.277807788	1.05459859	1.548259933	0.012325989
MORF4L1	1.422807797	1.100908847	1.838828013	0.007047986
UBE2Z	1.70554802	1.359000757	2.140465363	4.09E-06
UBE2E1	1.846235741	1.426601955	2.389304458	3.15E-06
LHFPL2	1.384191864	1.192289366	1.606981637	1.96E-05
LIMS1	1.476010778	1.202640673	1.811520153	0.000194819
ASAP1	1.365356935	1.156843103	1.611454098	0.000230433
PRKCD	1.477427291	1.246625673	1.75095977	6.68E-06
CTTNBP2NL	1.24125568	1.004271444	1.534162574	0.045565557
PRMT2	1.321060228	1.066167367	1.636891335	0.010903756
ZNF532	1.272633108	1.060487925	1.527216849	0.009564891
EHBP1L1	1.258120456	1.03731813	1.525922507	0.019696642
CSNK2A1	1.471824021	1.171725617	1.848782614	0.000893296
STX7	1.308478806	1.036730115	1.651458524	0.02359487
NAP1L1	1.586295962	1.331135102	1.890367758	2.51E-07
TMEM184B	1.452407097	1.201176497	1.756183525	0.00011734
LIMK1	1.355969449	1.166343778	1.576424707	7.43E-05
CAP1	1.719257705	1.363991978	2.167056041	4.47E-06
TUBA1B	1.390705826	1.20702232	1.602342112	5.03E-06
SSB	2.007849541	1.559888939	2.584453083	6.24E-08
RELT	1.507184266	1.207832997	1.880727235	0.000281818
SEL1L3	1.103017758	1.000325478	1.216252312	0.049241954
U2AF2	1.723227501	1.313033171	2.261567403	8.73E-05
IKBKE	1.283437752	1.110454947	1.483367217	0.000729188
ARF3	1.571869204	1.2374298	1.996697342	0.00021111
FAM102B	1.471712894	1.203585478	1.799572096	0.000166024
IFNGR2	1.308985175	1.096843975	1.562156723	0.002839397
FUBP1	1.457943447	1.187849178	1.789452007	0.000310063
MTA2	1.627850245	1.21353573	2.183616316	0.001148318
RIT1	1.601243872	1.295081318	1.979784513	1.37E-05
TMEM65	1.41652117	1.206501121	1.663100175	2.11E-05
PLEKHG2	1.273675045	1.03761083	1.563445632	0.020723685
TMEM87B	1.347514843	1.097822711	1.653997711	0.00433695
STIP1	1.991244203	1.583100001	2.504613399	3.97E-09
ELF4	1.204088653	1.046464055	1.3854556	0.009475559
CLIC1	1.421172102	1.239999989	1.628814646	4.38E-07
HMGA1	1.393668815	1.242952944	1.562659934	1.31E-08
AMD1	1.93836243	1.558955389	2.410106752	2.60E-09
SFPQ	1.97895085	1.534460199	2.552198141	1.45E-07
HDAC2	2.001146527	1.587344475	2.52282191	4.38E-09
HNRNPU	1.623199052	1.244919286	2.11642248	0.000345934
STK17A	1.26164972	1.035340616	1.537426418	0.021206153
PELI1	1.211733005	1.034181318	1.419767356	0.017514259
HNRNPM	1.94336324	1.482183225	2.548039013	1.53E-06
ECT2	1.504540553	1.322277154	1.711927238	5.65E-10
SLC6A6	1.139421453	1.005571398	1.291088082	0.040647869
UBE2I	1.657958441	1.297137548	2.119147809	5.40E-05
CFL1	1.876456885	1.475054783	2.387091302	2.97E-07
DCXR	0.853560506	0.773993362	0.941307216	0.001516687
CPSF6	1.738317464	1.369869406	2.205865459	5.38E-06
CBX3	2.062103517	1.610367466	2.640559378	9.65E-09
B4GALT5	1.420955761	1.200269469	1.682218308	4.51E-05
DBNDD2	1.263196191	1.049308928	1.520681445	0.013568816
CSNK1E	1.356274064	1.103337825	1.66719503	0.003806233
SET	1.821871536	1.434482874	2.313876277	8.74E-07
RNF24	1.695069321	1.393870793	2.061353189	1.24E-07
GPD2	1.715089629	1.418484639	2.073714692	2.57E-08
HNRNPA3	1.771733167	1.369365531	2.292330531	1.35E-05
PPT1	1.487157108	1.250497219	1.768605505	7.20E-06
KIF2A	1.626265088	1.317959579	2.006691386	5.78E-06
VPS37C	1.795198772	1.393968449	2.311916481	5.80E-06
ZDHHC13	1.247291063	1.040565619	1.49508591	0.016845794
PTPN12	1.38885274	1.13397217	1.701022287	0.001496596
CRLF3	1.487146839	1.151381055	1.920828654	0.002368778
WDR1	1.31381014	1.027705608	1.679563749	0.029402053
DYRK2	1.396499715	1.149315963	1.696845356	0.000778955
PPP1R12A	1.290074863	1.010639591	1.646772169	0.040861185
UBA2	1.581787476	1.268824659	1.97194435	4.57E-05
PTMA	1.828373256	1.465937523	2.28041694	8.64E-08
RAB35	1.797265353	1.372338995	2.353764455	2.05E-05
FRMD8	1.418115097	1.149845817	1.748973991	0.001094667
DNMT1	1.423942611	1.205940245	1.681354087	3.06E-05
CBFB	1.421051098	1.161327697	1.738859953	0.000644046
HNRNPC	1.690926081	1.240279919	2.305311056	0.000894734
ADAM9	1.340511088	1.177517493	1.526066482	9.41E-06
MTHFD1L	1.646858095	1.374627682	1.973000849	6.25E-08
SPRED1	1.257708957	1.048858467	1.508146115	0.0133298
RBM12	1.65302536	1.281290074	2.132610638	0.000110159
TMEM51	1.139219621	1.011205022	1.283440369	0.032098769
MED15	1.414698417	1.119120674	1.78834299	0.003718361
STX3	1.458710883	1.236246962	1.721207417	7.75E-06
SH3BP1	1.216151188	1.040629957	1.421277277	0.013863927
DYNC1H1	1.492310485	1.185365023	1.878738227	0.000656003
TRIM59	1.725983058	1.364006097	2.184020675	5.50E-06
C15orf39	1.375988744	1.145893113	1.652287638	0.000629401
CALM2	1.563550913	1.237872964	1.974913039	0.000176364
MTHFD2	1.197875287	1.030947788	1.391831109	0.018372609
CDK4	1.760711606	1.478559336	2.096706762	2.17E-10
ADAM17	1.384282657	1.139873552	1.68109741	0.001035105
MEX3C	1.505663061	1.203931622	1.883014957	0.000335176
ACTR2	1.311686465	1.061465821	1.620891931	0.011994002
MFSD10	1.222008692	1.073850829	1.390607712	0.00236211
HIF1A	1.183586582	1.031376088	1.358260302	0.016402349
MMD	1.414220946	1.225259674	1.632324091	2.18E-06
FKBP1A	1.978837935	1.561049999	2.50843956	1.69E-08
DYNC1I2	1.326858017	1.09173581	1.612617431	0.004484062
CAPZA1	1.565498559	1.230221838	1.992149434	0.000267463
HNRNPA0	1.402127945	1.095107264	1.795223937	0.007351678
FNDC3B	1.365910878	1.129359381	1.652009587	0.001310209
DBN1	1.160132362	1.038038531	1.296586838	0.008845437
SLC7A7	1.181198032	1.027296131	1.358156376	0.019383959
EIF4G2	1.30030893	1.053377505	1.605125706	0.014528615
SOX4	1.167535849	1.055811356	1.291082872	0.002542717
TUBA1C	1.566852425	1.340430341	1.831521151	1.71E-08
YWHAH	1.608677969	1.294791693	1.998657254	1.76E-05
UBE2D1	1.488870238	1.185826604	1.869358114	0.000608395
ABCC1	1.257121019	1.10517002	1.429963922	0.000498861
ACTG1	1.438053977	1.213600796	1.704019352	2.72E-05
WASF2	1.583659504	1.282430561	1.955643838	1.95E-05
PRMT1	1.478201943	1.204924425	1.813458951	0.000178673
PHTF2	1.609558317	1.253315159	2.067060273	0.000192275
SMNDC1	1.702817736	1.269811735	2.28347885	0.00037717
ANKLE2	1.718569637	1.32637438	2.226732997	4.18E-05
TMEM43	1.358816786	1.097343698	1.682593213	0.004925807
PCNP	1.600591038	1.223812659	2.093369155	0.000592931
MYLIP	1.227718081	1.032223826	1.460237254	0.020429613
DCAF16	1.420458831	1.180358026	1.709399391	0.00020307
SRC	1.265353984	1.116726199	1.433763	0.000222751
CCT2	1.910723184	1.577676777	2.314075444	3.45E-11
PRKCI	1.526310173	1.256347049	1.854282816	2.06E-05
MAP7D1	1.40966066	1.168844415	1.700092117	0.000327814
SSRP1	1.943241124	1.527566294	2.472027616	6.30E-08
BTBD10	1.423949254	1.101596884	1.840629279	0.006958326
SLC1A5	1.301945439	1.184768567	1.430711426	4.17E-08
INPP4A	1.381337431	1.052996676	1.812059945	0.019654682
RNF34	1.788736789	1.390106375	2.301679465	6.17E-06
RAP2B	1.333291513	1.099321286	1.617057981	0.003480084
NUP62	1.622673516	1.289315068	2.042223352	3.70E-05
PHF21A	1.470918946	1.159880897	1.865366135	0.001454614
MMP14	1.179295922	1.061818345	1.309770996	0.002067784
MFSD6	1.218385107	1.048230792	1.416159763	0.01006136
PFKFB3	1.147140301	1.042118136	1.262746349	0.005077165
RAB11A	1.524187064	1.146002513	2.027173744	0.003772626
ANXA5	1.234969017	1.081663381	1.410002871	0.001803918
ACTL6A	1.614804426	1.337361127	1.949804941	6.28E-07
ABI2	1.579103041	1.242751004	2.006489156	0.000185299
KBTBD2	1.805741185	1.33220876	2.447590292	0.000139827
LMNB2	1.59134768	1.378075944	1.837625459	2.48E-10
LPCAT4	1.311212666	1.142651036	1.504640175	0.000113672
YWHAB	1.965137535	1.500888201	2.572986801	8.97E-07
DEPDC1B	1.409982074	1.252149425	1.58770943	1.41E-08
SPHK1	1.131701315	1.045277423	1.225270764	0.002269346
SFT2D1	1.416580217	1.15250917	1.74115709	0.00093811
SLC36A1	1.588241321	1.279864619	1.970919781	2.67E-05
RNF44	1.342745895	1.0974382	1.642886624	0.004192712
NCAPD2	1.646779313	1.40493019	1.930261109	7.49E-10
PLAUR	1.198049223	1.064510844	1.348339425	0.002728639
CBX1	1.597474974	1.319280316	1.934332121	1.60E-06
SLC7A1	1.319684903	1.156770315	1.505543684	3.69E-05
SRSF3	1.722701865	1.290888592	2.298960369	0.000220572
TAT	0.892587238	0.848483754	0.938983184	1.11E-05
STARD3NL	1.637632108	1.32589461	2.022663718	4.69E-06
RHOA	1.853063327	1.390194713	2.470045139	2.59E-05
CLSTN1	1.266997014	1.106660229	1.450563949	0.00060794
DENR	2.134459297	1.634400265	2.787515757	2.59E-08
ILF3	1.449166751	1.154878922	1.818445408	0.001358683
RBMX	1.54588184	1.205628281	1.98216208	0.000594049
NUP93	1.890092678	1.479626237	2.414427537	3.46E-07
DHX15	1.377270549	1.100244813	1.72404736	0.005210322
POGK	1.398017201	1.164594059	1.678226056	0.000324716
CCT5	2.047502875	1.668571891	2.512488701	6.74E-12
MYADM	1.205282442	1.033018835	1.406272292	0.017654075
NCK2	1.160257547	1.033693166	1.302318348	0.011659828
SMARCD1	1.732591067	1.396631372	2.149365871	5.81E-07
DPF2	1.629481666	1.225995785	2.16575826	0.000769302
CEP55	1.594915811	1.404758429	1.810814152	5.73E-13
CENPO	1.721840354	1.438151664	2.061489256	3.30E-09
SLC4A7	1.323281147	1.084827019	1.614149503	0.005725243
TMEM185B	1.714174026	1.379742424	2.129667495	1.13E-06
CNOT6	1.898599181	1.506620658	2.392559023	5.51E-08
TCF3	1.447947974	1.20227936	1.74381546	9.54E-05
CCDC6	1.645499984	1.288615678	2.101224007	6.53E-05
PPP4R1	1.535890193	1.199423878	1.966743141	0.000670612
SLC10A1	0.868309745	0.822636486	0.91651881	3.02E-07
NFE2L3	1.305461014	1.133820256	1.503085211	0.000210383
SERPINH1	1.152475409	1.009083651	1.316243274	0.036317708
SMARCC1	1.594655285	1.282424423	1.982904749	2.70E-05
SRSF9	1.784791779	1.407061607	2.26392482	1.80E-06
NSMAF	1.358905808	1.105998929	1.669644471	0.003513251
FHL3	1.474948441	1.229205123	1.76982089	2.92E-05
IQCB1	1.592992261	1.255451058	2.021284961	0.000126859
MARCKSL1	1.346264135	1.199410067	1.511098807	4.53E-07
CDC42SE2	1.329234299	1.059488198	1.66765786	0.013920747
CCT6A	2.259172376	1.753748159	2.910258122	2.83E-10
SWAP70	1.3055306	1.072229859	1.589593998	0.007947853
STK4	1.582491194	1.22485628	2.044548751	0.000445198
CEP170	1.344720934	1.074743294	1.682517492	0.009587174
SMC4	1.388297681	1.200283738	1.605762362	9.93E-06
FAM117B	1.368556642	1.141416119	1.640897874	0.000702997
RYK	1.419055054	1.075536393	1.872291127	0.013327628
PIGS	1.477586553	1.245313989	1.753181962	7.67E-06
TPD52L2	1.90669044	1.546419604	2.350893911	1.54E-09
ADO	1.496418558	1.142495181	1.959980697	0.003417129
TRAFD1	1.321817792	1.051969671	1.660886547	0.016627816
RAD21	1.407163036	1.168829295	1.694094953	0.000309024
CD276	1.379364215	1.136735118	1.673780996	0.001120611
HNRNPD	1.480423597	1.136951548	1.927658246	0.003580513
SUSD1	1.305254103	1.07105416	1.590664913	0.008283379
CD2AP	1.435274501	1.178596122	1.747853107	0.000324933
DGKZ	1.494141165	1.148162001	1.944375288	0.002807405
HNRNPUL1	1.319958613	1.037393607	1.679488603	0.023904416
YWHAQ	1.665418641	1.372044875	2.021522254	2.48E-07
RFWD3	1.721154274	1.36506457	2.170133267	4.40E-06
MARK2	1.395979685	1.104541485	1.764315155	0.005235216
SCRN1	1.205911142	1.071604606	1.357050608	0.001884259
ATP1A1	1.312491462	1.145638382	1.503645361	8.86E-05
TRAF5	1.215315416	1.01155301	1.460122747	0.03728377
NAA40	1.518031811	1.228894266	1.875198413	0.00010802
SLC39A6	1.3889679	1.17586146	1.640696538	0.000110507
ACVR1	1.295787146	1.06731488	1.573166795	0.00883892
HNRNPA1	1.447365125	1.172793745	1.786218433	0.00057096
CMTM7	1.40283254	1.200837616	1.638805372	1.98E-05
EPB41L2	1.274138608	1.080076364	1.503068901	0.004057331
ACSM2A	0.856869015	0.798339292	0.919689806	1.88E-05
DHX9	1.425641998	1.14706266	1.771878012	0.001389486
CDC42	1.845710698	1.413074025	2.410806456	6.88E-06
NDE1	1.534914717	1.234642775	1.908214455	0.000114458
YBX1	2.171090924	1.749033785	2.694994138	2.08E-12
S100A11	1.153685005	1.057173055	1.259007769	0.001339862
ARPC3	1.56935248	1.22789161	2.005769228	0.000318361
ATP1B3	1.478544527	1.295495777	1.687457387	6.66E-09
STK24	1.384484666	1.155364828	1.659041149	0.000424217
PIP4K2A	1.418224372	1.15229891	1.745519633	0.000973697
CHMP4B	1.67855356	1.332332188	2.114744415	1.11E-05
BAK1	1.477852022	1.269841829	1.719935941	4.50E-07
ITGAV	1.190031817	1.048743224	1.350355066	0.006975566
HMGN4	1.238346443	1.056543989	1.451432149	0.008316463
BMF	1.194804005	1.054534602	1.353731406	0.005216813
NCEH1	1.152221233	1.018716648	1.303221824	0.024127313
TDG	1.574839645	1.241807708	1.997185143	0.000179286
GTPBP4	2.048005808	1.68033865	2.496120523	1.24E-12
GLYAT	0.887341278	0.835547971	0.942345108	9.81E-05
DCTN2	2.065125183	1.604290547	2.658335195	1.81E-08
CDV3	1.850755789	1.411280447	2.427084567	8.56E-06
SMARCA4	1.557466512	1.252412002	1.936824251	6.79E-05
TOP2B	1.369859217	1.090475313	1.720822334	0.006846575
SMARCB1	1.423386597	1.157780596	1.749925169	0.000807346
ACTB	1.377913734	1.126269872	1.685782694	0.001835194
VCL	1.220512457	1.021912178	1.457709077	0.027865254
NOP56	1.86778872	1.535955247	2.271312729	3.85E-10
PDLIM7	1.176497773	1.011380733	1.36857166	0.035149549
VRK2	1.701490745	1.367194204	2.117527083	1.91E-06
OSBPL3	1.377805868	1.150001782	1.650735711	0.000509582
DR1	1.608161843	1.273112203	2.031387732	6.73E-05
FIP1L1	1.472214609	1.145243232	1.89253758	0.002541884
RAI1	1.335551548	1.113176543	1.602349553	0.001846999
EMILIN2	1.195315982	1.015544096	1.406911135	0.031916944
TEAD2	1.190035821	1.050355328	1.348291591	0.006310796
ANXA2	1.33082637	1.170170171	1.513539544	1.34E-05
CAPG	1.146893682	1.046759436	1.256606887	0.00327812
FBXL19	1.46147564	1.178021144	1.81313473	0.00056208
INTS8	1.696023365	1.34434132	2.13970605	8.36E-06
ASPDH	0.887929293	0.8236953	0.957172428	0.001919251
HNRNPR	1.681090643	1.316054349	2.147377692	3.20E-05
SFXN3	1.192184395	1.037915413	1.369382913	0.012907195
DZIP1L	1.32287865	1.09878421	1.592676622	0.003129283
GTPBP2	1.335600024	1.110031061	1.607006764	0.002169897
CALU	1.554985781	1.310280102	1.845392276	4.34E-07
NAGK	1.323557512	1.022170717	1.713808132	0.033478685
EIF2S3	1.647345445	1.324095262	2.049510404	7.50E-06
CAPRIN1	1.453745321	1.144313592	1.846849914	0.002184756
PHC1	1.4118852	1.099425809	1.813146282	0.006878307
VEZT	1.271571632	1.027317698	1.573899114	0.027271489
NUP107	1.734684332	1.424090189	2.113019072	4.45E-08
CASP2	1.728289068	1.391691962	2.146296151	7.40E-07
BUB1B	1.605155785	1.391237408	1.851966514	8.89E-11
PPRC1	1.311754514	1.040446644	1.653808886	0.021713418
TRIP13	1.683726354	1.47989415	1.915633246	2.50E-15
GNB1	1.782033516	1.393665026	2.278627499	4.09E-06
SNX6	1.415156373	1.123070366	1.783207554	0.003239883
E2F3	1.421663869	1.179053643	1.714195252	0.000228471
BTBD3	1.42251325	1.195947741	1.692000308	6.85E-05
ITPR3	1.196337204	1.073726952	1.332948478	0.001156553
LARP4B	1.872061069	1.473361567	2.378650785	2.87E-07
KPNB1	1.653342614	1.32160815	2.068345143	1.08E-05
DRAM1	1.287571504	1.090621837	1.520087276	0.002843784
IMPDH1	1.385972166	1.225830571	1.567034541	1.89E-07
MAP4	1.56666994	1.228614554	1.99774184	0.000294441
M6PR	1.321043645	1.110509945	1.571490935	0.00167016
MIS18BP1	1.421402845	1.139171207	1.77355786	0.001847191
ARL6IP6	1.656315039	1.351985694	2.029148328	1.11E-06
XPNPEP1	1.571509239	1.182431891	2.088611875	0.001842251
PRDM4	1.363813365	1.062963621	1.749812372	0.014680624
UBAP2	1.844799061	1.460248529	2.330619417	2.83E-07
PLK1	1.593141531	1.403444371	1.808479189	6.03E-13
BUB3	1.688335767	1.271507612	2.241809357	0.000294189
BTF3L4	2.068139273	1.574425068	2.716674259	1.77E-07
PLIN3	1.486193779	1.232657624	1.791877895	3.30E-05
ILF2	1.628485677	1.316278168	2.014745566	7.10E-06
FAM98B	1.462580608	1.14218161	1.872856309	0.00258053
TRIM28	1.624495534	1.33244557	1.980558005	1.60E-06
HOMER3	1.219065093	1.072193649	1.38605531	0.002493007
PAPSS1	1.320948656	1.10138167	1.584287627	0.002689954
GNA13	1.347984557	1.092125454	1.663785381	0.005426498
CD58	1.441569628	1.200944044	1.730407841	8.67E-05
BAZ2A	1.29881621	1.050500938	1.605827739	0.015733278
ORAI2	1.257283379	1.035231805	1.526963804	0.020933015
DOK1	1.204054256	1.000050498	1.449673447	0.049937716
TES	1.159608329	1.011754991	1.329068291	0.03334585
MCU	1.578948424	1.284012832	1.941630227	1.49E-05
PTGES3	2.17281192	1.627895241	2.900132343	1.38E-07
SH3GLB1	1.460284636	1.142689462	1.866151118	0.002478547
AGRN	1.318109536	1.155058933	1.504176711	4.14E-05
G6PD	1.403601828	1.27797192	1.541581674	1.37E-12
ARF4	1.544200152	1.222833036	1.950024278	0.0002625
ELOVL1	1.872563148	1.496902076	2.342499754	4.00E-08
KIF23	1.653417144	1.430614882	1.910918366	9.82E-12
LASP1	1.403646612	1.141304221	1.726291532	0.001318076
ACSM2B	0.876762917	0.814914184	0.943305723	0.000425571
RPIA	2.106584178	1.654305754	2.682513126	1.52E-09
FZD1	1.170534216	1.011069344	1.355149732	0.03509235
HAGH	0.724962616	0.617258956	0.851459163	8.87E-05
CDK2AP1	1.328544221	1.088211448	1.621954769	0.005266383
PEA15	1.320719534	1.091916159	1.597467051	0.004158253
TTF2	1.779296861	1.406519805	2.250872906	1.56E-06
PMAIP1	1.32548256	1.125034071	1.561645165	0.000756425
INPP5F	1.382657667	1.087220074	1.758376497	0.008246873
CAND1	1.534445539	1.204800896	1.954283999	0.000520779
TMEM132A	1.158292221	1.044744862	1.284180396	0.005246431
SART3	1.665784403	1.271334533	2.182618034	0.000214612
HNRNPH3	1.397446053	1.07618547	1.814608657	0.012043864
AEBP2	1.727209944	1.32333788	2.254340508	5.78E-05
VGLL4	1.308277601	1.094575295	1.563702644	0.003146339
SOAT1	1.386459415	1.149502918	1.672261704	0.000633179
LDHD	0.784627722	0.701145516	0.878049774	2.38E-05
TRAF3	1.395930903	1.097509893	1.775494781	0.006564349
VOPP1	1.565404172	1.277626155	1.918002549	1.53E-05
NCAPH	1.615216449	1.39116392	1.875353536	3.11E-10
FANCD2	1.686835799	1.406648121	2.02283355	1.68E-08
GTSE1	1.594545799	1.382534149	1.839069442	1.46E-10
BCL10	1.601322775	1.277642792	2.007004342	4.38E-05
IFT52	1.478553057	1.199836887	1.822013614	0.000243061
OGFRL1	1.358852386	1.132626205	1.630264071	0.000965536
ACLY	1.488859209	1.215745993	1.823326384	0.000118418
ATP13A2	1.528332738	1.262926467	1.849514616	1.31E-05
BZW2	1.721650891	1.426577903	2.077756695	1.48E-08
LAMC1	1.189262439	1.042600833	1.356554785	0.009845186
MPV17	1.630298373	1.335280032	1.990498413	1.60E-06
CTSC	1.267800006	1.125862227	1.427631921	8.97E-05
UBE2Q2	1.285360661	1.103995705	1.49652034	0.001217158
CHST11	1.179701403	1.026523127	1.355737015	0.019866694
OLA1	2.210611395	1.738175979	2.811454534	1.00E-10
MFAP2	1.163225112	1.043170699	1.297096116	0.006519932
KPNA2	1.784846601	1.533676549	2.077150747	7.06E-14
TBL1XR1	1.962822843	1.524399152	2.527339055	1.71E-07
BUB1	1.692749253	1.455262903	1.968991326	8.83E-12
ANLN	1.622032856	1.423877028	1.847765314	3.45E-13
PLXNA3	1.300090976	1.099375474	1.537451567	0.002160017
ACTN1	1.265922935	1.045948217	1.53216082	0.01546724
ABCC5	1.493449454	1.220227374	1.827848906	1.00E-04
SEC14L2	0.827548827	0.756219045	0.905606736	3.86E-05
ARHGAP1	1.431310599	1.127170716	1.817515309	0.003259233
MED28	1.450358937	1.139690821	1.845712018	0.002501797
ZDHHC7	1.230920724	1.023884156	1.47982154	0.027024091
SPATS2	1.733852281	1.421559718	2.114750223	5.59E-08
XRCC6	1.690146259	1.319646696	2.164666031	3.23E-05
NUP205	1.844835341	1.481636215	2.297066851	4.39E-08
RNPS1	1.801238616	1.401892024	2.314344111	4.19E-06
SMOX	1.393764034	1.234094539	1.574091871	8.88E-08
DENND5A	1.470230359	1.158123559	1.866447921	0.00154678
FUS	1.383338062	1.093153172	1.75055449	0.006904099
KIF5B	1.273433109	1.038728398	1.56117026	0.020043517
SLC38A1	1.239878645	1.118109735	1.374908926	4.57E-05
ATIC	2.320621884	1.825766237	2.949603196	6.00E-12
BEND3	2.028725396	1.611407307	2.554119443	1.74E-09
CCAR1	1.514931263	1.17430724	1.954357985	0.001391277
MTF2	1.582435665	1.24621433	2.009367549	0.000165806
VEZF1	1.536217729	1.239283528	1.904297813	8.94E-05
SAE1	1.700675578	1.382356617	2.0922947	5.11E-07
PTPN1	1.479906103	1.148775011	1.906484778	0.002419511
MAPK13	1.101353102	1.001941681	1.210628001	0.04548367
CTHRC1	1.140345498	1.047890555	1.240957701	0.002331993
INCENP	1.683890977	1.396652026	2.030204211	4.74E-08
CCT8	1.953417099	1.493303183	2.555300495	1.03E-06
RIPK2	1.4411703	1.213721055	1.711243143	3.04E-05
DSG2	1.221118894	1.107297627	1.34664007	6.29E-05
SLC9A1	1.205665451	1.007125195	1.443345065	0.041619762
FOXK1	1.838319104	1.478311227	2.28599842	4.37E-08
STRN4	1.54414501	1.208427099	1.973130042	0.0005136
DKC1	1.946448579	1.592033721	2.379762451	8.33E-11
NCKAP1	1.503449997	1.218657379	1.854796871	0.000141528
PCK2	0.845432828	0.761568358	0.938532516	0.001631948
ZBED4	1.503478756	1.192132538	1.896138472	0.000572273
ARNT2	1.181533402	1.026982467	1.359342759	0.019689926
SMS	1.953282881	1.57088166	2.428772395	1.71E-09
TTYH3	1.242971247	1.083357624	1.42610112	0.001923888
GAS2L3	1.56608508	1.326428572	1.849042254	1.20E-07
WDR82	1.383066093	1.066710427	1.79324376	0.014392934
GPR107	1.6466902	1.308767479	2.071864298	2.08E-05
HPD	0.927994257	0.885139212	0.97292418	0.001949391
SLC39A10	1.545661466	1.29875186	1.839511796	9.41E-07
PDCL3	1.898225991	1.48275009	2.430120852	3.67E-07
TAGLN2	1.394144091	1.18571335	1.63921385	5.78E-05
KIF3C	1.356158618	1.156912771	1.589718984	0.000171429
B3GALNT1	1.524526916	1.279076108	1.817078985	2.50E-06
ACIN1	1.356181652	1.06194197	1.731948379	0.014622861
DNAJC5	1.721223469	1.36562715	2.169413686	4.24E-06
RGS19	1.220197312	1.011780949	1.47154528	0.037294764
BCL9L	1.189327279	1.018295666	1.38908514	0.028608453
WTAP	1.421307136	1.089488968	1.854184882	0.009547427
CSF1	1.254379612	1.079460924	1.457642585	0.003097898
SNRPD1	1.845162036	1.510074678	2.254605675	2.09E-09
POLR3D	1.482959911	1.191672426	1.845448505	0.000413012
NEDD1	1.827454034	1.450504639	2.302363024	3.13E-07
FKBP9	1.380209151	1.140404119	1.670440563	0.000935622
RALY	1.808528713	1.453756734	2.249878559	1.05E-07
UBR5	1.342490078	1.0842386	1.662253687	0.006893996
STXBP5	1.396004963	1.095968276	1.778180902	0.006887879
ZNF292	1.263604948	1.03251336	1.546418213	0.023179912
TRIP12	1.356904889	1.045537213	1.760999853	0.021745623
ANKRD52	1.579379168	1.282497346	1.944985356	1.69E-05
DNM1L	1.627238488	1.275470246	2.076022631	8.93E-05
IFFO2	1.294175444	1.058065701	1.582973606	0.012101892
CCNG2	1.258451025	1.026090979	1.543429399	0.027295114
PSPC1	1.610780234	1.245940157	2.08245392	0.000274721
SOX9	1.130593288	1.031741905	1.23891564	0.008554489
IVNS1ABP	1.216716248	1.014290227	1.459541252	0.034618335
LAMB1	1.234128427	1.097416884	1.387870914	0.000445056
CHORDC1	1.686673691	1.36846853	2.078869975	9.55E-07
AGFG1	2.00478196	1.563500605	2.570610266	4.17E-08
KLC2	1.430880571	1.167935981	1.75302349	0.000543387
ADI1	0.773523891	0.661655671	0.904306026	0.001272891
NR1I3	0.899734335	0.828342834	0.977278779	0.012250565
IER3	1.148408747	1.044278125	1.262922797	0.004326166
GIT1	1.702563728	1.378139739	2.103359454	8.07E-07
TTLL4	1.35796918	1.177864814	1.565612856	2.50E-05
CRTC3	1.371178038	1.069796528	1.757464306	0.01267619
DAO	0.873271338	0.803490927	0.949111936	0.001426982
FSCN1	1.195420734	1.046682419	1.365295439	0.008464113
CCDC93	1.618819611	1.27720837	2.051800626	6.80E-05
SLC37A3	1.83741651	1.434934401	2.352790086	1.42E-06
EIF3D	1.57366432	1.270662754	1.948919477	3.25E-05
SNRPB	1.689759771	1.398943668	2.041031492	5.21E-08
RHBDF2	1.253981557	1.063113418	1.479117578	0.007222293
TUBB	1.317710541	1.110607751	1.563433236	0.001564365
HAAO	0.843270911	0.747671007	0.951094563	0.005491082
RBP4	0.882215251	0.827349729	0.940719169	0.00013058
NPM1	1.751118779	1.430649405	2.143374167	5.55E-08
ZFC3H1	1.325121682	1.043808619	1.682250406	0.02077075
TYRO3	1.336782441	1.175267904	1.520493573	9.96E-06
SLC16A3	1.298846744	1.176958402	1.433358104	1.99E-07
SNHG1	1.342978305	1.122882905	1.606214431	0.001241913
TCERG1	1.438198794	1.126252692	1.836546794	0.003578872
SHCBP1	1.59340309	1.368887035	1.854742826	1.83E-09
SYNCRIP	1.474428195	1.140778713	1.905661876	0.003015426
ANKRD13D	1.278591221	1.057842823	1.545404928	0.011038562
PPP2R1A	1.478395196	1.175865465	1.858760565	0.000817463
PTPN23	1.564580547	1.207077274	2.027966512	0.0007199
TACC3	1.542663157	1.335044927	1.782568936	4.15E-09
DNAJC10	1.416715882	1.150896771	1.743930422	0.001017845
LIF	1.133342249	1.020698583	1.258417199	0.019101636
ZDHHC20	1.369982092	1.120875678	1.674450583	0.002109312
SLC37A1	1.257082569	1.045567098	1.511387063	0.014932726
SNHG4	1.581621214	1.29387038	1.933366513	7.66E-06
FBLIM1	1.139484582	1.007833309	1.2883332	0.037112126
TFE3	1.549410858	1.195332671	2.008373119	0.000940199
RASA3	1.199835237	1.02912832	1.398858206	0.019984347
PRRC2A	1.306501961	1.076688166	1.58536838	0.006758075
VHL	1.443340831	1.181951299	1.762536879	0.00031839
MTA3	1.836636366	1.437283607	2.346950263	1.17E-06
PRR11	1.73701875	1.511904399	1.995651405	6.34E-15
KCTD17	1.226918168	1.102154658	1.365804861	0.000185723
GMPS	1.90074163	1.508832392	2.394446702	5.00E-08
ATXN2L	1.259649872	1.011353388	1.568905408	0.039326959
SLC25A24	1.357316428	1.180764843	1.560266549	1.73E-05
RNF4	1.429263792	1.117322711	1.828294518	0.004468844
SNRNP40	1.902319377	1.473470099	2.455984018	8.06E-07
SERPINB1	1.306523777	1.090002724	1.566055151	0.00382565
LPCAT1	1.525547844	1.340903678	1.735617749	1.39E-10
PSME3	1.901341213	1.483050156	2.437610348	4.00E-07
HCFC1	1.694679672	1.312828846	2.187596045	5.13E-05
RALB	1.275709967	1.013659949	1.605504808	0.037929759
SERPINC1	0.91246299	0.868187744	0.958996155	0.000306478
CKAP4	1.445203102	1.240036331	1.684315173	2.43E-06
IFI30	1.24436702	1.031307998	1.501442133	0.022507108
KIF11	1.574860898	1.351119717	1.835652915	6.28E-09
CDCA4	1.700008616	1.431540048	2.018825319	1.44E-09
COPB2	1.597755397	1.225942747	2.082334035	0.000525812
SPATS2L	1.355470099	1.10270244	1.666178582	0.003872127
PPP1CC	2.004120171	1.543952544	2.601438544	1.76E-07
ADNP	1.333640823	1.063291647	1.672728128	0.012741698
APOC3	0.910446572	0.863267468	0.960204098	0.000548716
PPP6R1	1.433176827	1.138064869	1.80481436	0.002218121
E2F4	1.526271791	1.180033174	1.974101771	0.001277248
CANT1	1.747392309	1.415255435	2.157476175	2.11E-07
NCF2	1.180893308	1.049648361	1.328548737	0.005673886
KIF18A	2.026267523	1.682534366	2.440223604	9.64E-14
DLGAP5	1.62725144	1.417133339	1.868523714	5.12E-12
AGXT	0.894965128	0.844659771	0.948266518	0.000170159
RAPGEF1	1.321581636	1.048050334	1.666502042	0.018441961
CHD4	1.408892201	1.094458092	1.813662166	0.007803515
CUEDC1	1.496490942	1.25801342	1.780175875	5.32E-06
NCDN	1.532189348	1.260373079	1.86262642	1.85E-05
RAB42	1.322821484	1.121203536	1.560694934	0.000913449
SLC39A1	1.673715367	1.369244198	2.045890086	4.97E-07
APOC4	0.808093293	0.733038666	0.89083264	1.83E-05
QSER1	1.729089612	1.358801025	2.200286011	8.45E-06
CENPF	1.458854507	1.278249261	1.664977667	2.14E-08
FZD7	1.384233134	1.206940167	1.587569477	3.32E-06
CYP8B1	0.904330918	0.858792756	0.952283777	0.000136381
FAM110A	1.396264063	1.156655874	1.685508523	0.000510774
KDM5C	1.425573099	1.139057824	1.784157588	0.001952825
GRAMD1A	1.250411927	1.078064935	1.450311512	0.003143346
DLGAP4	1.526421112	1.204027741	1.93513931	0.000476173
DBR1	1.421267282	1.111648653	1.817121518	0.005043014
GNPDA1	1.64067213	1.351333135	1.991962579	5.68E-07
PDCD10	1.693838043	1.314938186	2.181918016	4.52E-05
MAPK3	1.586730493	1.276812414	1.971874357	3.13E-05
ACTN4	1.294373477	1.04947812	1.596415081	0.015897396
MMP9	1.127506924	1.043360061	1.218440221	0.002424894
ANXA11	1.26823385	1.028874686	1.563277939	0.02596692
LZTS2	1.221961964	1.021669061	1.461521248	0.028187329
LRRC1	1.286819343	1.135906619	1.457781822	7.43E-05
MED22	1.771747997	1.412685465	2.222073522	7.42E-07
NDRG3	1.683888143	1.380678037	2.05368609	2.68E-07
ATP2B1	1.417010834	1.16844662	1.718452233	0.000397234
TRIP10	1.244984903	1.058068525	1.464921575	0.008290113
NOP58	2.161313537	1.669211582	2.798492568	5.01E-09
MAD2L1	1.649120342	1.412776931	1.925001634	2.32E-10
PFKP	1.196868902	1.093137183	1.310444096	0.000102238
ZSWIM4	1.239429614	1.016368588	1.511445539	0.033976931
RBM3	1.271139426	1.028680689	1.570745381	0.026294266
RBBP8	1.471431432	1.227571941	1.763734073	2.94E-05
TMSB10	1.133420209	1.033278613	1.243267163	0.007963889
ARPC1B	1.331142053	1.142662815	1.550710447	0.00024068
ANG	0.844525081	0.774599806	0.920762704	0.000127078
UBAP2L	1.457659311	1.19024156	1.785159197	0.000268295
NUP37	1.915366227	1.517808541	2.4170557	4.37E-08
PTGS1	1.338401789	1.140222723	1.571025829	0.000364009
MKI67	1.483559553	1.302522011	1.689759504	2.84E-09
TMCO3	1.405369945	1.221282213	1.617205804	2.03E-06
GNL3	1.695526835	1.321996477	2.174598266	3.20E-05
TSPAN15	1.133894785	1.020254236	1.260193135	0.019694988
PRKDC	1.441767616	1.210607379	1.717066899	4.07E-05
DVL3	1.442607048	1.153279566	1.804519179	0.001333573
GRN	1.484875071	1.2216624	1.804798098	7.15E-05
ARCN1	1.362956805	1.058792105	1.754500475	0.016245103
RPN2	1.715309135	1.351129709	2.177648385	9.36E-06
TOPBP1	1.57942649	1.295306983	1.925866277	6.27E-06
PFKFB1	0.868314094	0.794635844	0.948823754	0.001801504
ST6GALNAC4	1.51096687	1.296575477	1.760808315	1.25E-07
CAPN1	1.354463618	1.10154363	1.665455313	0.00401426
GPT	0.846595944	0.771133922	0.929442567	0.000472204
PHIP	1.345172524	1.074516603	1.68400294	0.009681579
AZGP1	0.889042955	0.826033559	0.956858672	0.001714043
ALDOA	1.380732757	1.226076239	1.554897554	1.02E-07
RTP3	0.858114374	0.803500724	0.916440094	5.10E-06
PLBD1	1.242839661	1.127930532	1.369455279	1.12E-05
ZWILCH	1.539533555	1.236209626	1.917282892	0.000116198
TAX1BP3	1.140937469	1.000987533	1.300454065	0.048296848
GLS	1.193216295	1.042048546	1.366313625	0.010591305
IGSF23	0.859756818	0.785232107	0.941354511	0.001089391
MCMBP	1.332749501	1.035680101	1.715028832	0.025586302
ITGA3	1.134643895	1.02517071	1.255807211	0.014679765
CTNNA1	1.426795137	1.114943511	1.8258722	0.00473344
ENO2	1.192923607	1.071456965	1.328160419	0.001283445
APOA5	0.907760898	0.848846914	0.97076379	0.004703825
FBXO5	1.836120176	1.515236967	2.224957135	5.63E-10
DCLRE1B	1.857507319	1.468617687	2.349374837	2.39E-07
RASSF3	1.216786927	1.054190713	1.404461646	0.007338988
CIZ1	1.553953694	1.224227394	1.972486563	0.000291685
SMCHD1	1.261064383	1.006726939	1.579657121	0.043559969
SLC41A1	1.222991435	1.050014937	1.424463592	0.009675168
ITGB1	1.149091255	1.003017429	1.316438453	0.045134647
PABPC4	1.785037745	1.401691725	2.273224342	2.63E-06
DNMT3A	1.483151948	1.22998201	1.788432419	3.67E-05
UXS1	1.608095455	1.278497518	2.02266407	4.92E-05
MED10	1.814006094	1.450886237	2.268005598	1.73E-07
LLGL1	1.448500427	1.176930733	1.782733195	0.000468995
MGAT4A	1.370475392	1.137263882	1.651510109	0.00092805
MLLT3	1.263239786	1.066003991	1.496968838	0.00697769
DCK	1.50123437	1.240734679	1.816427536	2.94E-05
HPR	0.905924218	0.851664431	0.963640911	0.001716979
HSP90AB1	1.42971856	1.183997502	1.726435365	0.000202931
GLG1	1.326540703	1.044365276	1.684956671	0.02057443
FABP5	1.228318538	1.090624144	1.38339724	0.000698894
ABL1	1.35615553	1.095139789	1.679381792	0.00521871
LGALS9	1.156425118	1.017551621	1.314251804	0.025979088
PRC1	1.488277829	1.304654047	1.697745776	3.25E-09
MICALL1	1.456083327	1.180521802	1.795967385	0.000447455
CHMP2B	1.520050501	1.187778943	1.945272343	0.000876719
RGS2	1.129860476	1.031333323	1.237800299	0.008723454
CCNB2	1.415764425	1.247804016	1.606333112	6.82E-08
NIPA2	1.320147862	1.063007352	1.639490426	0.011979226
TLE3	1.324237437	1.097514228	1.597796862	0.003377537
GLRX3	1.719090317	1.320269495	2.238385064	5.75E-05
PLCB3	1.557401868	1.27960114	1.895512987	9.89E-06
P2RX4	1.469963482	1.213233152	1.781020106	8.37E-05
UNC5B	1.218980202	1.057650165	1.404918926	0.006261125
PPP5C	1.426036815	1.135110988	1.791526132	0.002299291
AACS	1.598856085	1.323910312	1.930901781	1.09E-06
JOSD1	1.416120034	1.137930306	1.762318783	0.001821523
MYBL2	1.378819356	1.25986053	1.509010538	3.00E-12
CCT4	2.365544841	1.803074466	3.103478252	5.12E-10
SPTLC1	1.227322764	1.012363191	1.487925657	0.037065795
MZT1	1.805300866	1.463062344	2.227595584	3.62E-08
TMED3	1.118571402	1.006673507	1.24290743	0.037192229
MCM4	1.465503833	1.269645474	1.691575742	1.77E-07
GLYATL1	0.826659636	0.764790679	0.893533581	1.62E-06
KIF2C	1.646841793	1.451612675	1.868327507	9.29E-15
WDHD1	1.836558505	1.512244348	2.230424698	8.68E-10
GNA15	1.284738084	1.071393115	1.540566129	0.006845877
SMG9	1.474897459	1.186480642	1.833424363	0.000465018
NONO	1.760322652	1.413960439	2.191529377	4.22E-07
RCN2	1.504340178	1.247574256	1.813951642	1.90E-05
CD63	1.530181848	1.251959218	1.870233834	3.26E-05
UCK2	1.925356834	1.590962986	2.330034685	1.69E-11
CHST2	1.294159674	1.065829262	1.571404841	0.009222444
EZR	1.224007864	1.072514747	1.396899441	0.002713564
RAP1GAP2	1.252480009	1.081497296	1.450494772	0.002645904
LMNB1	1.483635493	1.29467014	1.700181542	1.38E-08
CDR2L	1.162946595	1.025587674	1.31870226	0.018575318
MCM3	1.435525067	1.235642677	1.667741212	2.29E-06
MARVELD1	1.143860825	1.011815458	1.293138562	0.031741574
MCM6	1.605370968	1.381769645	1.865156002	6.19E-10
RHOG	1.497465373	1.186225383	1.890368033	0.000682472
CTTN	1.370422323	1.101637367	1.704787257	0.004669995
HDAC1	1.787895695	1.439895951	2.220001393	1.43E-07
RCE1	1.370233445	1.092371999	1.718773179	0.006448573
SLC10A3	1.447843732	1.212505365	1.728859544	4.33E-05
NFYA	1.232792228	1.02014274	1.489768656	0.030280522
TTC36	0.869024171	0.810372005	0.931921396	8.23E-05
SYNGR2	1.575227041	1.299438115	1.909548597	3.70E-06
YKT6	1.650743603	1.34352271	2.028216138	1.84E-06
SLC6A13	0.864286756	0.763667058	0.978163965	0.020911818
COPB1	1.381064395	1.093085826	1.744912265	0.006811158
TSPAN3	1.298110098	1.103686713	1.526782742	0.001623251
NFKBIE	1.317132774	1.1236117	1.543984229	0.000680157
RAD51	1.643559157	1.400053736	1.929416444	1.25E-09
PRRC2C	1.238745536	1.021577048	1.50208005	0.029478091
TOP2A	1.34892864	1.21400085	1.498852721	2.60E-08
EEF1E1	1.678679868	1.383437725	2.036930213	1.53E-07
SNHG12	1.326748429	1.106439599	1.590924073	0.002275352
NPEPPS	1.452238657	1.184362297	1.780702682	0.000335265
APOC1	0.829584788	0.764961502	0.899667392	6.33E-06
NPC1	1.664316042	1.361887266	2.033903949	6.40E-07
CDK16	1.606170097	1.343627014	1.92001378	1.95E-07
UHRF1BP1	1.541429799	1.234208853	1.9251246	0.000135941
B4GALT4	1.592260663	1.304169829	1.943990698	4.93E-06
RAP1B	1.299435055	1.076218994	1.568947836	0.006453282
TRAPPC4	1.655088024	1.300532547	2.106303586	4.20E-05
PEX11G	0.709997343	0.589682923	0.854859801	0.000299996
ARHGAP11A	1.608732814	1.367319478	1.892769983	9.97E-09
ABCB4	0.873020633	0.804915453	0.9468883	0.00104957
FCHO1	1.191556514	1.0082185	1.40823336	0.039784325
GCDH	0.77613145	0.654159441	0.920845883	0.00366909
CCNB1	1.562534442	1.369395785	1.782913244	3.36E-11
PHF19	1.591513455	1.351852475	1.873662344	2.40E-08
HAT1	1.896808302	1.475446088	2.438504371	5.89E-07
KCTD9	1.329541508	1.078539912	1.638957076	0.007625019
KIAA1522	1.333691229	1.15001117	1.54670871	0.000139684
DNAJC9	1.421749468	1.162682959	1.738540619	0.000606724
RAB10	1.674479157	1.36460148	2.05472476	7.92E-07
PSAP	1.362105065	1.101978896	1.683634972	0.004262435
MTPN	1.574454976	1.241450858	1.996783405	0.000181221
CCDC112	1.465519045	1.18330718	1.815036796	0.000461358
STK39	1.229208872	1.096384096	1.378125107	0.000404538
MSH2	1.662219134	1.372999816	2.012361851	1.89E-07
MELK	1.584303886	1.380845259	1.817740827	5.33E-11
OSBPL7	1.221157595	1.01213779	1.473342745	0.036985813
NOLC1	1.441998597	1.131715577	1.837352067	0.003067688
CDK1	1.513030415	1.328930258	1.722634445	3.95E-10
KIF20A	1.641132039	1.431537834	1.881413335	1.19E-12
TUFT1	1.270325182	1.074003103	1.502533897	0.005214734
TAF1D	1.326759023	1.082492314	1.626145037	0.006459455
MMP7	1.091509812	1.023928509	1.163551615	0.00725098
AGAP1	1.63937767	1.312259265	2.048039757	1.34E-05
CDCP1	1.150010888	1.007702592	1.312416038	0.038096897
C3orf52	1.507435875	1.263502935	1.798462712	5.19E-06
PFN1	1.473051846	1.174816014	1.846997074	0.000791356
S100A6	1.103335288	1.02729464	1.185004488	0.006953148
ANXA2P2	1.460850096	1.243445277	1.716266122	4.02E-06
NRSN2	1.188957445	1.07253449	1.31801804	0.000995594
FBXO41	1.406060563	1.146782808	1.723958795	0.00104945
TMEM164	1.553819377	1.315454045	1.835377425	2.14E-07
KRBA1	1.382790589	1.167689372	1.637515815	0.000171921
ANKRD27	1.529965285	1.255644021	1.864217672	2.46E-05
CKAP5	1.792271527	1.417791987	2.265661857	1.07E-06
OLFML2B	1.200066628	1.069984973	1.345962745	0.001836144
MCM2	1.472820597	1.302438785	1.665491336	6.72E-10
TTK	1.781150113	1.524091441	2.081565214	3.90E-13
PYGB	1.310009356	1.126205183	1.523811593	0.000463811
CENPE	1.938871623	1.592258806	2.360937278	4.43E-11
DAGLA	1.356690258	1.155069969	1.593503861	0.00020227
VPS35	1.629930411	1.282831041	2.070945478	6.37E-05
KIF20B	1.600067702	1.285102228	1.992228008	2.64E-05
FRAS1	1.206262277	1.066697496	1.364087463	0.002797398
GYS2	0.856342997	0.797042098	0.920055954	2.28E-05
PLEKHB1	1.119870959	1.017341376	1.232733666	0.02083838
NUF2	1.53225044	1.346153978	1.74407345	1.05E-10
TNFRSF11A	1.598085004	1.348883954	1.893324975	5.96E-08
TPX2	1.540681554	1.364884199	1.739121643	2.71E-12
CA5A	0.827128977	0.737199221	0.928029119	0.001230038
SMTN	1.308662098	1.072894058	1.596240071	0.007950191
DAB2	1.219781589	1.076828407	1.381712365	0.001785198
SEC23B	1.315257093	1.067717777	1.620185836	0.009998568
CDC7	1.561194776	1.324152931	1.840670418	1.15E-07
PEBP1	0.781595878	0.654924784	0.932766832	0.006305484
SH3PXD2B	1.373927789	1.143032535	1.651464425	0.000714227
JRKL	1.246331694	1.006627689	1.543115403	0.043323422
PI4KA	1.30306499	1.056064695	1.607835558	0.013561559
ITGAM	1.227242355	1.067191969	1.411296038	0.004077781
CASP8	1.322900472	1.037231206	1.687247404	0.024166305
PJA1	1.518025339	1.250134085	1.843323013	2.51E-05
CENPK	1.72337159	1.428319756	2.079373069	1.34E-08
RAVER1	1.248193598	1.046907646	1.488180227	0.013478495
SMYD5	1.902930517	1.506616945	2.403493845	6.67E-08
C8A	0.876829227	0.816495799	0.941620881	0.000301839
HNRNPH1	1.244014315	1.005934168	1.53844224	0.043951403
FUNDC1	1.608175978	1.27886141	2.022291044	4.82E-05
TMEM237	1.965033847	1.589450018	2.429367378	4.33E-10
CSE1L	1.838771501	1.4667337	2.305176892	1.29E-07
RNASE4	0.780931039	0.683644167	0.892062446	0.000269962
ANP32B	1.793678845	1.440545735	2.233378448	1.76E-07
CDCA8	1.692690887	1.482593149	1.932561499	7.04E-15
EVC2	1.278285038	1.058449843	1.543778999	0.010774164
RNF19B	1.561467463	1.286824	1.894727359	6.33E-06
HMGB2	1.434130255	1.238428092	1.660758183	1.46E-06
STT3A	1.461526362	1.177308634	1.814357971	0.000583021
ITGA2	1.214003141	1.065606597	1.38306541	0.003554468
KIAA0930	1.584763677	1.33941363	1.875056261	8.09E-08
ALDH3B1	1.196884264	1.038932987	1.378849223	0.01281383
LEPROTL1	1.274909292	1.016491853	1.599022853	0.035597336
MBOAT7	1.836735986	1.479701701	2.279918364	3.53E-08
APAF1	1.541998902	1.227448844	1.937156587	0.000198762
UHRF1	1.467555739	1.285761955	1.675053332	1.31E-08
LRP10	1.489031112	1.257851961	1.762698411	3.75E-06
IPO7	1.524219631	1.227702617	1.892351985	0.000134255
UNC119B	1.426888613	1.183355279	1.720540865	0.00019675
CCL16	0.914210162	0.855949777	0.97643605	0.007591187
RACGAP1	1.587908447	1.364213757	1.848283103	2.39E-09
RPRD1A	1.622501732	1.288119792	2.043685599	3.95E-05
TOP1	1.415229332	1.110865787	1.802984739	0.00493941
ETNK1	1.447464694	1.150187984	1.821575315	0.001616406
ZNF664	1.240879364	1.013103597	1.519865887	0.036998533
ATF4	1.45474074	1.155027939	1.832224615	0.001450596
ME2	1.507225967	1.212137928	1.874151499	0.00022377
CKAP2L	1.616701313	1.379415539	1.894804766	3.00E-09
SHKBP1	1.373839931	1.112385968	1.696745742	0.003189878
ZNF93	1.340226601	1.084973253	1.65553145	0.006597427
TST	0.812010895	0.695363429	0.948226016	0.008491994
COMMD8	1.703963591	1.379375119	2.104932791	7.69E-07
RAD51AP1	1.558899917	1.34341157	1.808953418	4.94E-09
NCAPG	1.677674361	1.448785701	1.942724353	4.73E-12
BAZ1A	1.411168716	1.122031849	1.774813386	0.003237457
ARFGAP3	1.326784024	1.066082891	1.651237312	0.011300412
CDK19	1.397503242	1.138987576	1.71469413	0.00134147
POLD3	1.5665327	1.260298104	1.947177968	5.24E-05
F12	0.898933862	0.839471221	0.962608447	0.002278159
TM6SF2	0.855646457	0.766667072	0.95495279	0.005390692
SNRPA1	1.681619931	1.343244535	2.105235135	5.78E-06
RBP5	0.862726938	0.788098013	0.944422847	0.001380611
TMEM44	1.436137861	1.191753707	1.730636072	0.000142818
GMFB	1.551050358	1.23541874	1.947321289	0.000156118
HAUS6	1.622214717	1.296107501	2.030372161	2.39E-05
ABCC10	1.272976068	1.024007016	1.582477505	0.029734333
SMC3	1.228073697	1.03206178	1.461312719	0.020576148
ZNF384	1.293233456	1.041041123	1.606519411	0.020159118
C12orf75	1.170725599	1.079412986	1.269762776	0.000142181
POLD1	1.798830467	1.47229936	2.197780652	9.20E-09
KDM5B	1.190204616	1.000200181	1.416303513	0.049736923
ITGB5	1.392162783	1.148911781	1.686915607	0.000733635
CDCA7	1.284887425	1.150083997	1.435491406	9.30E-06
DDOST	1.736040934	1.394839418	2.16070616	7.79E-07
SLBP	1.715411458	1.365626848	2.154788093	3.51E-06
CHAF1B	1.498792246	1.297525033	1.731279274	3.80E-08
CDC20	1.468328596	1.323581057	1.628905805	4.04E-13
PIAS3	1.295946698	1.079656398	1.555566981	0.005392069
RPA1	1.402316036	1.108823432	1.773492702	0.004770297
DYNLT1	1.605791433	1.267289682	2.034709318	8.81E-05
MSI2	1.293114593	1.069546845	1.563414784	0.007949754
ALDH18A1	1.317053328	1.086379653	1.596706515	0.005057985
IL27RA	1.233561505	1.033463429	1.472402355	0.020100388
GINS1	1.597878322	1.391224734	1.835228394	3.29E-11
DCAF7	1.548387675	1.2559286	1.908949596	4.25E-05
CDO1	0.878436604	0.824663423	0.935716132	5.78E-05
RHOQ	1.217980984	1.020938254	1.453053278	0.028516238
FOXM1	1.515956881	1.338531715	1.716900122	5.71E-11
HMGXB4	1.514024445	1.19667511	1.915532463	0.000548242
BAX	1.295266416	1.059251084	1.583869125	0.011707986
NUP188	1.631123093	1.301878549	2.043633446	2.11E-05
MCM10	1.757414246	1.515168205	2.038390737	9.26E-14
CBX5	1.338323677	1.100547922	1.627471399	0.00350099
CAPZA2	1.466868276	1.184311902	1.816837724	0.000448946
FNDC5	0.903790133	0.839330815	0.973199829	0.007372035
RERE	1.284240271	1.038455638	1.588197909	0.020992768
ETV5	1.535680605	1.299996789	1.81409288	4.50E-07
SERPINE2	1.120406281	1.018884764	1.232043386	0.018975274
C11orf80	1.4191221	1.187391939	1.696076477	0.000118965
SCMH1	1.480641014	1.208513608	1.814044787	0.000152
HJURP	1.622597521	1.415790287	1.85961349	3.45E-12
CDK2	1.631770321	1.35681249	1.962448313	1.98E-07
CDC25B	1.50870981	1.288772056	1.766181443	3.13E-07
C3P1	0.862520931	0.804673902	0.924526511	2.97E-05
CS	1.298442617	1.067135676	1.579886484	0.009077741
HTRA3	1.118043589	1.011861061	1.235368683	0.028411504
MAPK1	1.413302607	1.133261611	1.76254471	0.002138555
TRRAP	1.40793381	1.115136173	1.777610359	0.004026442
KHSRP	1.534312615	1.214956282	1.937613095	0.00032415
ZCCHC3	1.464419189	1.169290542	1.834038235	0.000893875
ABHD3	1.280262493	1.086537272	1.50852814	0.003163082
XRCC2	1.865876773	1.510214255	2.305299477	7.44E-09
CYP4F2	0.886105384	0.824793486	0.951974966	0.000948832
TGIF2	1.24122932	1.034384861	1.48943617	0.020155428
BARD1	1.60210023	1.297376197	1.978396977	1.19E-05
SH3BGRL3	1.225985162	1.057978714	1.420670944	0.0067393
PLK4	1.728477535	1.416684262	2.108892341	6.97E-08
ZC3HAV1L	1.271741692	1.041183907	1.553353755	0.018502169
CDCA5	1.562288626	1.361412962	1.792803373	2.10E-10
VRK1	1.6624709	1.343881297	2.056587511	2.83E-06
KLKB1	0.814047057	0.734283003	0.902475761	9.22E-05
XRN2	1.440584851	1.149548415	1.805304315	0.001522585
SP3	1.310303068	1.049125455	1.636500308	0.017182212
F3	1.165993421	1.030830716	1.318878683	0.014565677
SF3B4	1.612881054	1.328441285	1.958223766	1.37E-06
MMP12	1.176587204	1.081700655	1.27979718	0.000150296
CES2	0.86581306	0.788059615	0.951238003	0.002688697
NEK2	1.50354317	1.321207782	1.711042044	6.29E-10
KIF18B	1.525810608	1.333770669	1.745500982	7.44E-10
GLIS2	1.174809245	1.03551037	1.332846877	0.012354731
DDX3X	1.29383432	1.033234935	1.620161292	0.024776356
PLAGL2	1.467022932	1.203897533	1.787657357	0.000144762
ACBD4	0.775738057	0.661566068	0.909613661	0.001770541
TNFAIP6	1.169321028	1.022365345	1.337400248	0.022444793
GALNT7	1.197890111	1.011524514	1.418592134	0.0363694
ORC6	1.69746812	1.444164806	1.995200276	1.39E-10
GPD1L	1.498025973	1.283170323	1.748857324	3.11E-07
NRM	1.28404135	1.124520849	1.466190858	0.000220843
CDCA2	1.761288182	1.484198208	2.090109018	9.09E-11
GNMT	0.886764166	0.830655867	0.946662412	0.000313891
NUSAP1	1.361141061	1.197349739	1.547338197	2.44E-06
RBBP4	1.679415431	1.354437609	2.082367007	2.30E-06
NCAPD3	1.489424343	1.186275066	1.87004257	0.000601052
BLM	1.672896211	1.368916859	2.044376702	4.93E-07
IKBIP	1.701140296	1.39240702	2.078327864	2.00E-07
TPPP2	0.723761251	0.593396307	0.882766445	0.001419931
ACSS1	1.187658392	1.03949214	1.35694384	0.011417047
TM4SF1	1.154571699	1.039827244	1.281978152	0.007118825
GFPT1	1.388890967	1.119333576	1.723363043	0.002845275
DSC2	1.373131537	1.145053742	1.64663906	0.000622725
MCM8	1.637712665	1.380535103	1.942799402	1.52E-08
ZNF816	1.364873941	1.149399235	1.620743096	0.000387794
ARMCX1	1.244842469	1.066501091	1.453006269	0.005502261
NUDCD1	1.774348268	1.44311385	2.181610117	5.35E-08
DTNBP1	1.439037098	1.180845626	1.753682044	0.000309059
NEURL3	1.21102664	1.089031507	1.346687872	0.000408851
RFC4	1.62130062	1.378729322	1.9065495	5.10E-09
PTK7	1.152014574	1.025243962	1.294460273	0.017355163
PABPC1	1.456498183	1.238687854	1.712608186	5.37E-06
ISG20L2	1.631078932	1.301802268	2.04364253	2.11E-05
RBL1	1.761975333	1.433820792	2.165233682	7.17E-08
PITX1	1.182677295	1.071769105	1.305062421	0.000839192
USP22	1.435249646	1.166437619	1.766010898	0.000637898
AGPS	1.768252324	1.403730114	2.227434071	1.30E-06
MXD1	1.287689983	1.066284981	1.555067851	0.00862185
STIL	1.702635799	1.402882109	2.066437833	7.19E-08
CNPY4	1.616492583	1.307744628	1.998133439	8.95E-06
E2F5	1.67715896	1.387282996	2.027605171	9.24E-08
SELENBP1	0.868236189	0.776811432	0.97042094	0.012815223
IL27	0.795575131	0.702618196	0.900830342	0.000309293
PIPOX	0.892493431	0.822547546	0.968387212	0.006306277
CENPA	1.737003261	1.516918915	1.989018857	1.37E-15
ALDH2	0.727831766	0.635611811	0.833431776	4.31E-06
AP1S2	1.311455124	1.060582203	1.621670189	0.012317153
ITGA5	1.236624358	1.053543601	1.451520186	0.009376773
KIFC1	1.470111922	1.304253947	1.657061549	2.81E-10
HELLS	1.576876476	1.328898061	1.871128789	1.82E-07
SNRNP200	1.316301311	1.061089091	1.63289695	0.012448027
NT5DC2	1.273048999	1.140285612	1.42127002	1.74E-05
CYP2A6	0.926575654	0.885888171	0.969131851	0.000873162
RECQL	1.264100596	1.055775343	1.51353252	0.010751555
OCEL1	0.771063231	0.623905459	0.952930444	0.016120193
KIF4A	1.571318221	1.383144782	1.785092191	3.81E-12
BCAT1	1.342473659	1.146308344	1.572208327	0.000258032
FCER1G	1.153822166	1.022714701	1.301737023	0.020075756
IFT80	1.328522058	1.095475409	1.611146033	0.003894435
SYNJ2	1.223746126	1.023472754	1.463209035	0.026800305
PARP1	1.323178959	1.084645476	1.61417034	0.005760675
TMEM181	1.33283772	1.087595277	1.633380014	0.005617261
RCAN3	1.413706998	1.15856289	1.725040128	0.000651303
MASP2	0.872560184	0.817412127	0.931428895	4.27E-05
EEF1A1	1.250561812	1.047122629	1.493525977	0.013576688
APPL2	1.245574889	1.008215449	1.53881475	0.04176887
FNBP1L	1.23837796	1.037320424	1.478405261	0.018014144
DVL2	1.469779677	1.17474463	1.838912258	0.000755114
TCTN2	1.351950804	1.13885825	1.604915253	0.000569462
ATP11A	1.279063644	1.083655797	1.50970798	0.003617106
ARMCX6	1.23086129	1.072092035	1.41314315	0.003199356
IL2RA	1.228554306	1.016515364	1.484823286	0.033219357
PRSS23	1.154232853	1.011072126	1.317664136	0.03375909
HSP90AA1	1.416350658	1.164622978	1.72248807	0.000489653
CPNE1	1.411846376	1.156855553	1.723041554	0.000689705
TCP1	1.714482972	1.352788672	2.172883261	8.22E-06
PRNP	1.219640887	1.066489095	1.394785845	0.003729083
POLA1	1.882210619	1.521722328	2.328096755	5.53E-09
RGN	0.840613022	0.768485343	0.919510384	0.000148659
PAG1	1.231120314	1.049440659	1.444252435	0.010700292
ENAH	1.293395693	1.109863269	1.507277937	0.00098435
CDC45	1.561463856	1.361129853	1.791283446	2.01E-10
KIF15	1.653964183	1.400025496	1.953962644	3.29E-09
SMG5	1.667226527	1.353184314	2.054150541	1.58E-06
FANCI	1.585632396	1.343515549	1.871381464	4.96E-08
DDX21	1.274397209	1.069201942	1.518972406	0.006789901
LOXL2	1.211872051	1.03506209	1.418884802	0.016928725
RNF144A	1.362739365	1.154218219	1.608931957	0.000259585
BDH1	0.794740164	0.719463761	0.877892624	6.04E-06
TBC1D1	1.342536981	1.087818856	1.656898604	0.006067031
ZNF239	1.464105525	1.278158031	1.677104816	3.77E-08
NUP210	1.327432132	1.122863647	1.569269849	0.000909781
CSF3R	1.184996862	1.028117153	1.36581474	0.019146448
PCK1	0.913499228	0.863531705	0.966358078	0.001619857
MCM5	1.5073928	1.286544565	1.766151842	3.83E-07
RAD54L	1.628259188	1.405855929	1.885846144	7.72E-11
KIAA0100	1.611834347	1.280739485	2.028523358	4.72E-05
XPOT	1.500984338	1.245021042	1.809571009	2.07E-05
CTDSP2	1.294508319	1.053597264	1.590505069	0.014014006
CD24	1.109837325	1.039149479	1.185333692	0.001911427
ELOVL7	1.114628285	1.010798437	1.229123601	0.029611131
CLDN14	0.858296513	0.767977596	0.959237494	0.007069503
CYP4A22	0.885732922	0.816799944	0.960483427	0.00333226
KRT80	1.157497386	1.035739176	1.293569106	0.009902969
ACBD3	1.242204395	1.008740665	1.529701153	0.041161873
USP1	1.525005939	1.26456485	1.839085687	1.00E-05
ZNF185	1.251929535	1.026553768	1.526785648	0.026503073
ICAM1	1.120365268	1.008403052	1.244758564	0.034367165
MEX3A	1.328244032	1.156426539	1.52558952	5.91E-05
QDPR	0.834454764	0.703100768	0.990348447	0.038363972
SLC22A1	0.864501218	0.818987142	0.912544675	1.32E-07
PAK1	1.298460419	1.071994083	1.572769371	0.007564739
ALDOB	0.906904671	0.860204055	0.956140671	0.000291548
TRNP1	1.241909855	1.147469223	1.344123274	7.93E-08
SLC25A19	1.76450838	1.442838832	2.157891618	3.20E-08
LAPTM4B	1.364680652	1.21793445	1.529107977	8.48E-08
TEAD4	1.234939157	1.066996565	1.429315492	0.004662504
UBE2C	1.399753246	1.259037855	1.556195583	4.93E-10
ACSL3	1.416021729	1.180022903	1.699219169	0.000184387
CNTNAP1	1.434946122	1.216407913	1.69274661	1.84E-05
REEP4	1.504364667	1.248861711	1.812140633	1.71E-05
NBN	1.343325377	1.069944737	1.686557265	0.011012302
CTDSPL	1.477118418	1.223623387	1.783129389	4.89E-05
GINS4	1.494180441	1.228224267	1.817726006	5.93E-05
KNG1	0.892613257	0.843636475	0.944433355	7.96E-05
TRIM6	1.307283573	1.08341497	1.577410675	0.005174528
WDR54	1.283390811	1.102203686	1.494362606	0.001312891
CHAD	0.839544111	0.754968815	0.933593944	0.001245235
SARDH	0.832891541	0.741014704	0.936159992	0.0021682
SLC43A2	1.242365833	1.045412214	1.476425129	0.013729678
HGD	0.892615975	0.818376346	0.973590308	0.010344991
TPBG	1.164694303	1.00326868	1.352093259	0.045195079
SPC25	1.79557675	1.533151608	2.102920447	3.85E-13
CCL20	1.120392662	1.050355221	1.195100183	0.000557157
CBX6	1.285991709	1.120223182	1.476290352	0.000353814
BPTF	1.283820551	1.036264832	1.590515434	0.022260649
RAB11FIP5	1.413902438	1.190532585	1.679181343	7.89E-05
FAIM	1.367564078	1.138755608	1.642346693	0.000805548
PNP	1.420593976	1.191753128	1.693376924	8.95E-05
EIF3H	1.429050682	1.174191582	1.739227127	0.00036774
SNHG3	1.432585236	1.236913789	1.659210591	1.61E-06
MGAT5	1.195963205	1.005966089	1.421845133	0.042626303
QPCT	1.186474754	1.061170238	1.326575408	0.002677269
NRAS	1.772444237	1.421933126	2.20935747	3.56E-07
CYP4A11	0.89277506	0.83511231	0.954419302	0.000870263
RPL17	1.56072023	1.271328848	1.915985498	2.10E-05
RRM1	1.579919037	1.296295884	1.925597537	5.88E-06
ENO1	1.697610459	1.465385946	1.966636352	1.77E-12
PTP4A3	1.130444016	1.017951486	1.255367953	0.021867817
SRPK1	1.568120683	1.264182361	1.945132722	4.27E-05
PAQR5	1.172659512	1.058059541	1.299671972	0.002400743
CTH	0.894230498	0.826275017	0.967774854	0.00556693
CDC6	1.469850443	1.298131671	1.664284427	1.23E-09
BHMT	0.910691544	0.860082705	0.9642783	0.001341744
MID1IP1	1.229664565	1.064520872	1.420427708	0.004958734
DCAF13	1.752604989	1.441834392	2.130358567	1.76E-08
CHEK1	1.764097926	1.469129397	2.118289579	1.20E-09
CKAP2	1.525234481	1.288893886	1.80491214	8.91E-07
FANCG	1.591913993	1.312290547	1.931119726	2.39E-06
ECHS1	0.681172696	0.559780205	0.828890049	0.000126071
DEPDC7	0.82361813	0.730588024	0.928494311	0.001507834
ANKIB1	1.294522102	1.051680848	1.593437284	0.014877464
MYO6	1.270935115	1.053734674	1.532905869	0.012164201
EPHX1	0.896348682	0.816154581	0.984422531	0.022121268
RPS3	1.331751495	1.116335164	1.588736161	0.001460457
PDIA6	1.49108018	1.234549819	1.80091566	3.36E-05
G6PC3	1.412554454	1.179043581	1.692312411	0.000179347
CARM1	1.348669103	1.088454819	1.671092193	0.006239027
TREM2	1.159991579	1.050156564	1.281314149	0.003453063
ATP2A3	0.842559777	0.719661143	0.986446169	0.033204035
CLIP2	1.17518339	1.038330125	1.330074094	0.010606473
PAFAH1B3	1.309511921	1.169368499	1.466450885	3.02E-06
FAM168B	1.337835347	1.079882958	1.657405002	0.007740662
CAD	1.725367173	1.429519386	2.082442469	1.32E-08
NCAPG2	1.727784794	1.446471046	2.063809229	1.63E-09
ACOX2	0.879860746	0.795009935	0.97376762	0.013370925
ACSM5	0.898310579	0.833252272	0.96844848	0.005177406
RASSF8	1.254069529	1.056403864	1.488720779	0.009682703
DEGS1	1.530778397	1.270890271	1.843811819	7.29E-06
C6	0.853622444	0.794201227	0.917489488	1.71E-05
ATP8B2	1.225170023	1.050618815	1.428721401	0.009607573
RANGAP1	1.359654444	1.133261221	1.631274567	0.000945722
AZGP1P1	0.850092676	0.757543905	0.953948085	0.00575115
CMTM4	1.237371638	1.050782915	1.457093134	0.010651142
EZH2	1.732887098	1.466834161	2.047196456	1.01E-10
HSPA8	1.363471833	1.137885621	1.633780589	0.000780077
FITM1	0.809909564	0.671470006	0.97689174	0.027495274
ARL2	1.315920005	1.134926877	1.525777118	0.000276398
GCNT3	1.265291848	1.152477184	1.38914981	7.88E-07
LBR	1.282583397	1.06731587	1.54126835	0.007932481
MCM7	1.504124222	1.290735314	1.752791335	1.70E-07
ADH1B	0.877101798	0.829615886	0.927305729	3.88E-06
ZWINT	1.477061381	1.296636621	1.682591936	4.41E-09
HP	0.920027628	0.871597883	0.971148339	0.002518809
BLVRA	1.205388386	1.05589515	1.376046819	0.005691873
UGT2B10	0.910998621	0.853707209	0.972134802	0.004912204
CD5	0.823968465	0.6842942	0.992152252	0.041042576
CHMP4C	1.20057673	1.017304442	1.416866402	0.030543989
MOGAT2	0.83200355	0.761117188	0.909491887	5.17E-05
RAP2A	1.380495537	1.169256467	1.629897274	0.000141589
NIPA1	1.319527098	1.098699758	1.58473846	0.003004444
ARNTL2	1.332720131	1.149321602	1.545383767	0.000143306
PAQR8	1.210464233	1.054759543	1.389154209	0.006551027
RAB3IL1	1.349602656	1.172999317	1.552794876	2.79E-05
IGF2BP3	1.437377516	1.272325915	1.623840322	5.54E-09
EXO1	1.748780608	1.483295723	2.061782804	2.87E-11
SLC37A2	1.232914221	1.022472273	1.486668654	0.028329374
ZNF623	1.348190123	1.086552601	1.672828914	0.006646606
TULP3	1.513297602	1.224832172	1.869700752	0.000123308
GRHPR	0.733611504	0.624818355	0.861347677	0.00015531
BCOR	1.400561763	1.144592969	1.713773633	0.001069946
MAFG	1.661657975	1.374166646	2.009295768	1.61E-07
CRYL1	0.837338468	0.729630789	0.960945893	0.011503106
PDLIM3	1.218303722	1.051818614	1.411140609	0.008442498
EIF4B	1.373469185	1.10816614	1.702287711	0.003757328
OSBPL8	1.276390786	1.032103753	1.578497737	0.024353828
CFHR2	0.870536426	0.808048281	0.937856916	0.000264165
LRP12	1.389646808	1.17049727	1.649827215	0.000171381
ECHDC2	0.762655644	0.653050853	0.890655955	0.000619845
ASNS	1.196471509	1.069286184	1.338784783	0.001758392
NDRG1	1.386176828	1.2408923	1.548471368	7.44E-09
IER5	1.275811002	1.080365844	1.506613451	0.004090549
CKS2	1.630103166	1.394262099	1.905837027	8.88E-10
TRIO	1.256569933	1.017177714	1.552302979	0.034182971
AMDHD1	0.873037646	0.795889535	0.957663969	0.004022716
BCL9	1.271489431	1.081019852	1.495518672	0.003721522
SNN	1.28766363	1.032658641	1.605639617	0.024744478
ATP6V1C1	1.469419098	1.200400164	1.798727249	0.000191201
AZIN1	1.228111725	1.026124665	1.469858841	0.025009125
SFI1	1.277001194	1.052684467	1.549117614	0.013104777
ENTPD6	1.408218842	1.140608512	1.738616085	0.001455549
BCAS4	1.538843562	1.276086603	1.855704388	6.42E-06
NDC80	1.7319072	1.485845602	2.01871752	2.15E-12
UNC119	1.253942515	1.052443217	1.494020585	0.011346205
SALL2	1.176040029	1.024881505	1.34949274	0.020882714
TAF6	1.530532814	1.250630811	1.873079309	3.62E-05
DEK	1.303985019	1.098376549	1.548081969	0.0024314
PSRC1	1.749468797	1.489884615	2.054280608	8.78E-12
VAT1	1.38308183	1.183651463	1.616113702	4.46E-05
HSD17B6	0.896260167	0.843765558	0.952020711	0.000375643
NCOA3	1.248256893	1.036955658	1.502615139	0.019105064
CLCF1	1.310196561	1.131581679	1.517004967	0.000302568
TTR	0.910415217	0.858461992	0.965512596	0.001744244
AURKB	1.449316115	1.286297616	1.632994708	1.09E-09
PTGFRN	1.304603268	1.124020831	1.514197638	0.000468797
HKDC1	1.097796249	1.003200917	1.201311306	0.042409823
PHLDA2	1.209054408	1.100730871	1.328038125	7.37E-05
BNIP3L	1.270970375	1.055179276	1.530892173	0.011546009
MX2	1.193580333	1.015162302	1.403355906	0.032182917
TRIM47	1.231618644	1.074492736	1.411721487	0.002773697
RCC1	1.810309559	1.485184274	2.206608806	4.20E-09
CENPM	1.437651771	1.28034821	1.614281646	8.26E-10
DSCC1	1.777032879	1.473499837	2.143092095	1.79E-09
DDX39A	1.466580167	1.216225785	1.768468826	6.08E-05
WDR62	1.644362972	1.376203443	1.96477461	4.36E-08
KNTC1	1.441647998	1.227235465	1.693520932	8.49E-06
RDH16	0.86675098	0.812545081	0.924573022	1.42E-05
PIF1	1.695392125	1.414464782	2.032114545	1.12E-08
RBMS1	1.266784492	1.048978781	1.5298145	0.014021301
ZNF486	1.215448511	1.00923043	1.463803548	0.039703355
PLP2	1.172785751	1.053750431	1.305267715	0.003514392
ZNF320	1.257089722	1.087047112	1.453731446	0.002031668
LAMA4	1.191936606	1.006343725	1.411757074	0.042033164
EHHADH	0.855856061	0.780350433	0.938667508	0.000956111
TM7SF2	0.877553244	0.781926956	0.984874214	0.026495055
GNA12	1.535430921	1.252697546	1.881977115	3.63E-05
SPIB	1.142584021	1.003529906	1.300906168	0.044095264
ERMP1	1.242551401	1.044767108	1.47777813	0.014086458
SEMA6A	1.203053452	1.072539789	1.349448871	0.001603775
PKMYT1	1.491774327	1.284548912	1.732429666	1.59E-07
IQGAP3	1.451764865	1.278794766	1.648130943	8.45E-09
SOD1	0.830071076	0.689162309	0.99979059	0.049742643
F11	0.803132151	0.73209425	0.88106313	3.49E-06
C8B	0.866453032	0.8067522	0.930571813	8.30E-05
CENPH	1.751832926	1.456694842	2.10676836	2.58E-09
SLC2A6	1.215852141	1.07413343	1.376268895	0.001995111
RCOR2	1.447470628	1.220183345	1.717095409	2.20E-05
FUCA2	1.930880911	1.553181509	2.400428456	3.13E-09
EFNA5	1.248509251	1.091823727	1.427680413	0.0011789
ACADL	0.807528399	0.725378081	0.898982384	9.41E-05
SLC7A8	1.296383743	1.11375748	1.508955801	0.000806132
FTH1	1.494448245	1.253726439	1.781389853	7.35E-06
NCKAP5L	1.312105378	1.082274311	1.59074322	0.005697768
SHC1	1.383832725	1.143289251	1.674985582	0.000854637
MFHAS1	1.296238697	1.062483005	1.581422717	0.010547966
SULT2A1	0.909449555	0.861577804	0.959981198	0.000581066
SLC35B2	1.443483073	1.176834795	1.770548755	0.000427336
PROZ	0.866137425	0.793168469	0.94581929	0.001371876
ATP2A2	1.249492162	1.034467788	1.509211483	0.020796538
STMN1	1.49812394	1.308709381	1.714953199	4.60E-09
CHST10	1.207220486	1.014629908	1.436367379	0.03369062
ATP9A	1.202506345	1.031835171	1.401407465	0.018213861
SLC4A2	1.4676175	1.201770739	1.792272898	0.000168199
CFHR4	0.814716463	0.754742687	0.879455908	1.50E-07
EGLN3	1.278294829	1.158326683	1.410688103	1.04E-06
PPIL1	1.71764715	1.381327309	2.13585275	1.14E-06
PLIN5	0.816193279	0.728137003	0.914898522	0.000488569
AQP9	0.89645538	0.84613038	0.949773542	0.000208797
SHMT1	0.836828242	0.752047148	0.931167027	0.001081177
MECOM	1.393544914	1.167667252	1.663117146	0.000235134
CES3	0.85282993	0.769943123	0.944639764	0.002275478
BLMH	1.27130164	1.10718394	1.45974648	0.00066466
TRPV2	1.205277442	1.046767743	1.38778991	0.009450814
NPC2	1.360242854	1.128952432	1.638918142	0.001214328
RBM38	1.227707125	1.02398716	1.471956724	0.02669049
F9	0.897185502	0.846447858	0.950964454	0.000259441
UAP1L1	1.20585094	1.070057996	1.358876337	0.002134847
CXCL5	1.130967397	1.049995348	1.218183734	0.001165875
PON1	0.860270865	0.810869093	0.912682415	6.10E-07
SKA3	1.756733816	1.496113903	2.062753173	6.11E-12
FETUB	0.908527899	0.852649362	0.968068447	0.003056593
SGPP2	1.246825893	1.125477522	1.381257979	2.41E-05
G6PC	0.883954844	0.831613014	0.939591075	7.47E-05
DNM1	1.182418084	1.035612695	1.35003417	0.013237193
ZBTB12	1.323182719	1.124262355	1.55729888	0.000754164
MAGED1	1.21442293	1.061512328	1.38936027	0.004664028
KDM6A	1.249316318	1.025770262	1.521579753	0.026903863
GRAMD1B	1.146102531	1.010793496	1.299524598	0.033382709
ZNF468	1.20567728	1.046791552	1.388679248	0.009480377
TTC39A	1.280539901	1.144810659	1.43236126	1.52E-05
TRPM2	1.245020205	1.023366392	1.514682643	0.02846108
PM20D2	1.482551718	1.254703414	1.751776215	3.74E-06
RRM2	1.491252579	1.314048416	1.692353363	5.96E-10
HBEGF	1.236486903	1.037780507	1.473240103	0.017556067
BECN1	1.302252815	1.050961575	1.613629303	0.015762271
RUSC1	1.450141882	1.22297485	1.719505089	1.91E-05
PARD6B	1.484029282	1.228638292	1.792507138	4.19E-05
CPS1	0.899573195	0.856756964	0.944529157	2.10E-05
ORC1	1.633558055	1.395141848	1.912717278	1.08E-09
NPAS2	1.318427947	1.119547913	1.552637659	0.000921256
BAAT	0.882475999	0.818417207	0.951548772	0.001147389
BTG3	1.410642596	1.171412486	1.698729146	0.00028499
PKN1	1.382146788	1.165631651	1.638879438	0.000196809
FHOD3	1.463173219	1.25695107	1.703229282	9.09E-07
HUNK	1.172578216	1.013248755	1.35696162	0.03263049
DMGDH	0.836675649	0.76576169	0.914156652	7.94E-05
PYCR1	1.144140003	1.058386469	1.236841536	0.000705223
TROAP	1.509870504	1.32833015	1.716221633	2.90E-10
HAO1	0.877625866	0.819868578	0.939451982	0.000171148
HSD11B1	0.932174992	0.885901859	0.980865101	0.00685709
TONSL	1.649760481	1.38367999	1.967008026	2.42E-08
MAP4K3	1.255833396	1.03639348	1.521736241	0.020084074
RAP1GAP	1.217141147	1.096867205	1.350603396	0.000214218
PGK1	1.442514697	1.21741967	1.709228709	2.31E-05
IGSF3	1.372601654	1.221100996	1.542898831	1.11E-07
LAMP3	1.177359633	1.004616861	1.379805337	0.043709814
VDR	1.177725826	1.000495005	1.38635187	0.049308856
GAMT	0.848388479	0.756326651	0.951656285	0.005024382
CXCL1	1.078541384	1.009506251	1.152297487	0.025071275
MAT2A	1.260126403	1.068653678	1.485905664	0.005966914
OSGIN2	1.468102848	1.201013411	1.79458943	0.000178423
CDCA3	1.72267451	1.483895478	1.999876347	9.05E-13
IPO5	1.493573475	1.235332646	1.805798406	3.44E-05
LRIG3	1.18675297	1.030357691	1.366887076	0.017561095
ADHFE1	0.823224543	0.736352551	0.920345352	0.00062898
IL4I1	1.18285045	1.052954607	1.32877066	0.004664105
ELF3	1.125580335	1.000063771	1.266850303	0.049876565
FBP1	0.872909776	0.803961746	0.947770811	0.001204732
MST1	0.867884332	0.784141995	0.96056992	0.006199881
CCNF	1.858563363	1.552816112	2.224511807	1.39E-11
SMAGP	1.307962946	1.118232577	1.529884841	0.000786494
DEPDC1	1.74197446	1.491804937	2.034096378	2.27E-12
CPN2	0.907701683	0.841275924	0.979372311	0.012506456
TYMS	1.391404749	1.227542291	1.577140917	2.38E-07
SIRPA	1.249706635	1.05526197	1.479980059	0.009784988
BACE2	1.145476481	1.050487856	1.249054295	0.002103951
TFDP1	1.447750851	1.241202633	1.688670706	2.46E-06
TAF2	1.266332443	1.040776564	1.540770529	0.018309125
MAT1A	0.907706997	0.84197114	0.978575099	0.011582399
UBE2T	1.532444141	1.324297991	1.773305601	9.98E-09
HK2	1.242704579	1.121542547	1.376955938	3.30E-05
ZNF296	1.312474427	1.101329156	1.564100172	0.002377593
PBK	1.521030178	1.338596978	1.728326629	1.25E-10
HPX	0.862964177	0.814312795	0.914522252	6.43E-07
HSPH1	1.33544655	1.130201854	1.57796369	0.000679877
HSPA13	1.396332198	1.156470383	1.685943399	0.000517189
LIG1	1.363650297	1.113342622	1.670233489	0.002720953
MIS18A	1.534605064	1.259623321	1.869616624	2.13E-05
SIPA1L3	1.263963009	1.065680373	1.49913851	0.007131694
ADA	1.561624543	1.290071144	1.890338548	4.80E-06
KIF14	1.69474283	1.404633062	2.044771221	3.65E-08
MAL2	1.111700339	1.003392612	1.231698968	0.042895718
CYP2A7	0.934577671	0.880126716	0.992397352	0.027164789
CREB3L1	1.175150435	1.06120356	1.301332371	0.001925363
SKA1	1.643673203	1.436455022	1.880783983	4.91E-13
EPS8L3	1.186695559	1.09291557	1.288522544	4.60E-05
CHST1	1.221781308	1.061712812	1.405982436	0.005177602
EHMT2	1.47935546	1.210388076	1.808091654	0.000130801
CEP72	1.332000041	1.110631921	1.597490651	0.001991557
MAZ	1.35729981	1.132408037	1.626854202	0.000948644
SLC4A11	1.164507699	1.006748815	1.346987612	0.040313344
CYP26B1	1.284626764	1.117485201	1.476767586	0.000428464
AFM	0.857139947	0.806537188	0.910917562	6.86E-07
FEN1	1.62588502	1.383671518	1.910498311	3.51E-09
SESTD1	1.482383805	1.220890004	1.799885115	7.02E-05
DDX11	1.60379443	1.349477326	1.90603912	8.22E-08
LGALS3	1.129822939	1.032929401	1.235805536	0.007626227
PGF	1.231559131	1.076696482	1.408695875	0.002383519
CYP4F3	0.883979081	0.807673498	0.967493694	0.007418913
PON3	0.880192682	0.803486763	0.964221433	0.006085506
ABCA6	0.825421428	0.74282389	0.917203314	0.000361692
ODC1	1.336148553	1.146701039	1.556894861	0.000203471
CYB5A	0.855982397	0.755053902	0.970402064	0.015126844
PROC	0.871705537	0.798658029	0.951434175	0.002105854
CHML	1.37038874	1.183100603	1.587325114	2.64E-05
IL15RA	1.405063936	1.197359158	1.648799067	3.09E-05
METTL7A	0.830307112	0.7266574	0.948741318	0.006268248
CENPW	1.473080143	1.283227076	1.691021916	3.75E-08
UPB1	0.850675926	0.792624668	0.912978816	7.31E-06
ABAT	0.847910001	0.774116095	0.928738434	0.000383315
WNK1	1.361418677	1.115501206	1.661549808	0.002402991
CPD	1.215112588	1.045546727	1.412178494	0.011060155
LPA	0.805041764	0.716098145	0.905032705	0.000282946
ACY3	0.848407827	0.760144564	0.946919672	0.003356284
MANSC1	1.325580324	1.096574108	1.602411715	0.003583466
EFNB1	1.322569344	1.117629981	1.565088356	0.001135625
WASF1	1.436546186	1.215589267	1.697666309	2.13E-05
SLC2A1	1.381965222	1.255262842	1.521456552	4.29E-11
SMC2	1.43335774	1.192142133	1.72338042	0.000128484
F13B	0.877124492	0.814576034	0.944475828	0.000513972
BIRC5	1.48036039	1.325506417	1.653305374	3.44E-12
GPT2	0.856946973	0.778548132	0.943240481	0.001612419
RPS2	1.340157478	1.124887181	1.596624175	0.001048418
DTL	1.445237559	1.25873754	1.65937023	1.75E-07
PLOD2	1.490604952	1.285411799	1.728553546	1.27E-07
CDC25A	1.659488406	1.413173225	1.948736163	6.46E-10
SMAD3	1.212181621	1.002869142	1.465180471	0.046636378
PAQR4	1.362780328	1.198869784	1.549100866	2.20E-06
HES4	1.210773845	1.060742687	1.38202537	0.004602246
POF1B	1.237424381	1.119278757	1.368040883	3.17E-05
ITIH1	0.890772975	0.835143365	0.950108121	0.000438943
SLC22A15	1.269783798	1.099838096	1.465989311	0.001121744
CD3E	0.877334855	0.774687368	0.99358332	0.039268431
MMP10	1.19106497	1.048860633	1.352549346	0.007031544
CARD10	1.347891691	1.137427206	1.59729959	0.000567787
RAB38	1.341541825	1.149290142	1.565953106	0.000196767
CD2	0.879367906	0.780559624	0.990683978	0.034526193
MXRA7	1.229140602	1.0556374	1.431160568	0.007875731
TREM1	1.383607804	1.20850969	1.584075471	2.56E-06
ASF1B	1.444003828	1.27648569	1.633506016	5.22E-09
ZNF28	1.285136751	1.103803777	1.49625912	0.00122673
GSTA7P	0.866345557	0.767525295	0.977889105	0.020243703
SLFN13	1.187322944	1.056755339	1.334022853	0.003868328
SPP1	1.129349994	1.078342488	1.182770244	2.49E-07
GMCL1	1.308283607	1.079972803	1.584860277	0.006028328
PCNA	1.510901266	1.268690278	1.799353771	3.66E-06
IL7R	0.832424314	0.727090804	0.95301747	0.007881383
CYP2C8	0.88924634	0.840807904	0.940475285	4.00E-05
PGD	1.588280133	1.356663691	1.859439297	8.78E-09
TFR2	0.883808049	0.817804116	0.955139076	0.001814811
RAB27B	1.191004985	1.016453236	1.39553186	0.030634209
CCNA2	1.404179814	1.255822861	1.570062955	2.55E-09
TNFRSF11B	1.119265415	1.012081082	1.237801092	0.028251398
ADH4	0.886124352	0.84693263	0.927129666	1.62E-07
APOF	0.895851432	0.836954812	0.958892615	0.001525631
CYP2B6	0.930823069	0.868635691	0.997462567	0.042155649
RPS3A	1.313111256	1.093315289	1.577094171	0.003562521
SCRIB	1.328650094	1.106915936	1.594801389	0.00228576
ASPM	1.429539801	1.243106164	1.643933641	5.38E-07
ADORA2B	1.332148982	1.117058034	1.588655967	0.001412644
NME2	1.587516297	1.304205747	1.932369949	4.06E-06
ATP6V0C	1.315089432	1.071520652	1.614024155	0.008767891
HOMER1	1.486953589	1.255172927	1.761534947	4.46E-06
SLC27A2	0.894485504	0.82439513	0.970534987	0.007398896
OIP5	1.5028442	1.293620107	1.745907224	1.01E-07
CYP4F12	0.88046453	0.787455096	0.984459677	0.025422233
MLXIPL	0.843253502	0.760020025	0.93560228	0.001302797
PAM	1.186390321	1.023476222	1.375236634	0.023337207
HMGN2	1.352993829	1.117406117	1.638251549	0.00195319
CKLF	1.621010392	1.348290336	1.948893811	2.75E-07
PTTG1	1.49921659	1.326582053	1.694316893	8.72E-11
HIC2	1.377568712	1.148292291	1.652624136	0.000563294
SLC38A3	0.886465302	0.823081906	0.954729689	0.001453048
RHOV	1.131389949	1.010764887	1.26641045	0.031864192
ARID3A	1.224719154	1.097952115	1.366122426	0.000276703
PKIB	1.317693143	1.198772782	1.448410613	1.09E-08
WDR6	1.274377026	1.05086796	1.545424226	0.013730142
TFRC	1.411850785	1.203253305	1.656610981	2.35E-05
NR1I2	0.838222985	0.767463178	0.915506819	8.79E-05
ANXA10	0.795524523	0.727064067	0.870431226	6.28E-07
DHRS1	0.720220801	0.612088125	0.847456406	7.68E-05
IFI27L2	1.139822626	1.014553631	1.280558837	0.027580337
LCK	0.838796738	0.716110978	0.9825013	0.029348788
LGALS1	1.163052203	1.034681557	1.307349509	0.011363403
P2RY6	1.460950897	1.24135422	1.719394424	5.08E-06
TRAIP	1.737339292	1.45660636	2.072178111	8.12E-10
C4BPB	0.8883801	0.816186505	0.966959386	0.006201715
SLC13A5	0.919855656	0.859430298	0.984529437	0.015965313
DLG5	1.247204594	1.072826039	1.449926869	0.004043151
C11orf49	1.4831136	1.236170294	1.779387485	2.22E-05
FLVCR1	1.73139729	1.430808091	2.095135327	1.68E-08
RBP7	0.874744503	0.765696048	0.999323358	0.04884665
FOXJ1	1.123302752	1.018111675	1.239362149	0.020461929
INSIG1	0.904807113	0.824874839	0.992485008	0.034021562
IGF2BP2	1.165951865	1.058504717	1.284305804	0.001854425
RUNDC3B	0.81765982	0.692801019	0.96502107	0.017260614
HMOX1	1.166454386	1.043037745	1.304474205	0.006965977
GNAS	1.272948612	1.05555277	1.535118105	0.011543562
ITIH3	0.911749001	0.849158062	0.978953481	0.010891177
B3GNT3	1.103740154	1.017532353	1.197251689	0.017367038
CA9	1.122720066	1.058324494	1.191033897	0.000122563
PLTP	1.125241801	1.01160883	1.251639046	0.029820727
NEIL3	1.705217555	1.466911197	1.982237859	3.69E-12
TNFSF9	1.290650654	1.084183272	1.53643683	0.004121064
MYEF2	1.274790676	1.077285587	1.508505531	0.004702647
OTC	0.922669941	0.865350304	0.983786352	0.013913205
ACY1	0.818350615	0.677651591	0.988262609	0.037285415
SLC34A2	1.100863113	1.010177321	1.199689963	0.028464834
ABCB11	0.883779419	0.814076889	0.959449988	0.003203025
HRG	0.901816489	0.86120818	0.944339591	1.10E-05
VEGFA	1.293810833	1.088687718	1.537581846	0.00344709
GPLD1	0.837256396	0.76625707	0.91483433	8.54E-05
GPRIN1	1.640029647	1.376229979	1.954395184	3.22E-08
AMBP	0.908561373	0.849972072	0.971189283	0.004809491
UBE2S	1.583546983	1.37272773	1.8267432	2.86E-10
MBOAT4	1.165510155	1.009144535	1.346104421	0.037176975
UCHL1	1.12501178	1.048203891	1.207447822	0.001095445
RMI2	1.420908202	1.2488901	1.616619524	9.52E-08
TNFRSF4	1.256103005	1.06045027	1.487853607	0.008306028
CDKN3	1.394212774	1.233966644	1.575268884	9.57E-08
CDCA7L	1.331624555	1.143732712	1.550383176	0.00022382
CPB2	0.864717473	0.806063835	0.927639072	4.99E-05
ARL14	1.112728799	1.016762397	1.217752923	0.020275567
FBLN1	1.103855347	1.006857226	1.210198025	0.035239906
CD151	1.287539278	1.091715035	1.518489112	0.00267847
CYP2C9	0.865999546	0.818051124	0.916758368	7.40E-07
GOLM1	1.156364537	1.039779348	1.286021832	0.007375627
GAL3ST1	1.115835591	1.030399918	1.208355169	0.007000606
LARP6	1.1572669	1.014552826	1.32005613	0.029621069
MUC1	1.089158869	1.005859854	1.179356187	0.035387603
GSR	1.40557728	1.185381762	1.666676132	8.99E-05
PLCB1	1.398910637	1.186188433	1.649780858	6.64E-05
HMGCS2	0.892826036	0.839594212	0.949432856	0.00030104
PKDCC	1.141391893	1.010941262	1.288675715	0.032704194
GSTZ1	0.823824796	0.709814678	0.95614717	0.010771605
PLA2G7	1.155776196	1.030555118	1.296212684	0.013346829
NRGN	1.287967792	1.088805579	1.523560374	0.003150554
ABCC6	0.816120982	0.721828323	0.92273112	0.001179739
IGF2R	1.231317038	1.01913893	1.48766925	0.03104999
ECI2	0.789300645	0.669255438	0.930878516	0.004940624
CRYAA	0.723717728	0.608986235	0.860064349	0.000240914
LOX	1.241151401	1.100008075	1.400404993	0.000452376
CDT1	1.516087706	1.338751654	1.716914354	5.51E-11
FTCD	0.856297511	0.802926782	0.913215805	2.30E-06
CD6	0.798274709	0.661235345	0.963715137	0.019048625
AR	0.832454015	0.747957941	0.926495527	0.000785033
EPHX2	0.822872637	0.734013093	0.922489508	0.000826622
ARMCX3	1.126550792	1.015403317	1.249864627	0.024551556
SKAP2	1.27239398	1.078620941	1.500978129	0.004265977
PPP1R14B	1.441781785	1.221127579	1.702307566	1.58E-05
TUSC3	1.169059849	1.055748564	1.294532596	0.002674116
SLC28A1	0.879231062	0.811294159	0.952856928	0.001707301
NECAB2	0.903621884	0.830251283	0.983476359	0.018996704
EIF5A2	1.290175986	1.11369753	1.494619525	0.000686694
AKR7A3	0.873240446	0.81304772	0.937889447	0.000199495
MPP7	1.343032845	1.140161059	1.58200213	0.000415779
FZD6	1.271777903	1.105372125	1.463234867	0.000779006
ETV4	1.18402963	1.088919744	1.28744673	7.69E-05
ADH6	0.902362843	0.830711558	0.980194258	0.014938392
CD109	1.23375613	1.083687254	1.404606525	0.001500826
ILDR1	1.199482524	1.042042914	1.380709285	0.011289116
SAA4	0.898833376	0.844780238	0.956345096	0.000750198
CYP2D6	0.903994949	0.843643714	0.968663494	0.004195086
FGGY	0.857837662	0.777793194	0.946119688	0.002153629
E2F8	1.500981778	1.278537552	1.762127593	6.96E-07
GPD1	0.88905371	0.814197935	0.97079158	0.008779137
PLCD3	1.188440383	1.044835941	1.35178212	0.008602037
A1BG	0.858235947	0.803069613	0.917191896	6.48E-06
MSC	1.121738994	1.041437895	1.208231788	0.002434743
SERPING1	0.725778241	0.64119531	0.821518884	3.98E-07
GBA3	0.911311088	0.844333824	0.983601363	0.017102564
SORT1	1.223213809	1.050888131	1.423797623	0.009305009
TMEM220	0.776076131	0.682047381	0.883067918	0.000119519
ATAD2	1.22632108	1.070777419	1.404459382	0.003196769
LRRC3	0.780072941	0.680813072	0.893804508	0.000347916
ASGR1	0.896063739	0.822049176	0.976742327	0.012597158
AASS	0.882438001	0.800650621	0.972580057	0.011728153
PLG	0.900929781	0.846168167	0.959235413	0.001111179
PTGES	1.183611896	1.079031197	1.298328653	0.000354893
ALDH5A1	0.785626752	0.683594711	0.9028879	0.000675794
TPD52	1.296915695	1.090397316	1.542548112	0.003304458
PFN2	1.250385898	1.138083853	1.373769506	3.26E-06
RPSA	1.442578831	1.221942367	1.703053874	1.51E-05
ABCG5	0.902978544	0.822637903	0.99116543	0.031824166
ITIH4	0.898351353	0.812132914	0.993722996	0.037316787
TCN2	1.224562912	1.042424134	1.438526102	0.013676215
ZG16	0.897562955	0.808302863	0.996679953	0.043156682
FER1L4	1.195081885	1.011137608	1.412488964	0.036631456
AGXT2	0.882585913	0.805257107	0.967340602	0.007591669
SLCO4A1	1.252028389	1.085720094	1.443811435	0.001994966
CD69	0.830273831	0.706219709	0.976119224	0.024278005
SORD	0.837548302	0.755814992	0.928120196	0.00071493
AGR2	1.107589259	1.049640233	1.168737561	0.000193805
FMO4	0.810542739	0.720403505	0.911960487	0.000479238
PGRMC1	0.837275084	0.729436189	0.96105674	0.011582789
NPM3	1.264723256	1.092717815	1.463804189	0.001639588
MTHFD1	0.835059246	0.737043791	0.946109246	0.004660873
F7	0.863762675	0.784789183	0.950683286	0.002755586
GCGR	0.915285989	0.858292756	0.976063745	0.006964188
ROBO1	1.134004735	1.023138315	1.256884548	0.016586581
RAVER2	1.177561316	1.009575285	1.373499009	0.037405033
CPVL	1.141470542	1.019181074	1.278433274	0.022103705
RECQL4	1.430300393	1.252499655	1.633341139	1.26E-07
HMMR	1.613350613	1.39664698	1.863677965	8.06E-11
KITLG	1.447127149	1.239358802	1.689726158	2.96E-06
EIF3E	1.321473125	1.105016701	1.58033016	0.002257514
GSTA1	0.940597035	0.890619059	0.993379575	0.027919568
CYP27A1	0.82656307	0.752441928	0.907985698	7.08E-05
TMC5	1.116234962	1.01859953	1.223229005	0.018544052
FERMT1	1.175917287	1.036059445	1.334654564	0.012131826
RPL7	1.231507912	1.057300727	1.434418514	0.00745101
ABCG8	0.919307138	0.846687418	0.998155393	0.045076524
CTSE	1.151264931	1.067244857	1.241899581	0.000269294
B3GNT7	1.174395745	1.043030392	1.32230602	0.007905837
PRAME	1.12600518	1.04037237	1.218686407	0.003274833
SRD5A2	0.86250785	0.783178735	0.949872307	0.002658712
SERPINA4	0.928679173	0.866731115	0.995054859	0.035666422
BTNL9	0.688162594	0.580744891	0.815448853	1.59E-05
LECT2	0.888353876	0.838072866	0.941651545	6.82E-05
RARRES2	0.857874866	0.773412181	0.951561541	0.003745096
HSD17B8	0.795994879	0.67654001	0.936541576	0.005955374
APOH	0.936778118	0.883360974	0.993425415	0.029245313
B3GNT5	1.147377001	1.01130573	1.301756674	0.032800747
WDR76	1.469428247	1.269003189	1.701508231	2.69E-07
ADM2	1.134085006	1.005430538	1.279202046	0.040548268
ZNF711	1.214842864	1.045180284	1.412046521	0.011221361
SRPX2	1.136056654	1.00033653	1.290190534	0.049397173
AREG	1.193739902	1.032833619	1.379713952	0.016516674
GAPDH	1.674090203	1.412105033	1.984680984	2.96E-09
GADD45G	0.855851548	0.773265113	0.947258398	0.002642722
NUDT1	1.463868752	1.265645459	1.693137448	2.85E-07
TCF19	1.356795329	1.202659553	1.530685522	7.08E-07
IGFBP3	1.169139716	1.055378701	1.29516322	0.00277215
SERPINA6	0.895949149	0.825865634	0.971979999	0.008197287
BAMBI	1.203178866	1.088427247	1.330028614	0.000298211
SOX12	1.368931689	1.178311531	1.590389231	4.05E-05
NCS1	1.360629289	1.18124173	1.567259279	1.96E-05
CYP2S1	1.216629021	1.090671645	1.357132717	0.000437302
SRI	1.400810027	1.192251487	1.645851361	4.17E-05
HYOU1	1.191831141	1.014909583	1.399594103	0.032316409
CDS1	1.144262789	1.01653677	1.288037352	0.025643747
APOC2	0.911870971	0.842853621	0.98653983	0.021594051
DPYS	0.893181762	0.836522637	0.953678506	0.000729126
HAO2	0.894298948	0.839424173	0.952760992	0.00054473
SULT1C2	1.156359285	1.054626315	1.267905775	0.001988535
MAFF	1.221669311	1.057234772	1.411678793	0.00663641
CDKN2B	1.280682273	1.082887425	1.514605347	0.003848821
ADH1A	0.887798248	0.837991622	0.940565167	5.34E-05
SLC1A2	0.910279086	0.836116404	0.991019922	0.030158216
ALDH6A1	0.881178845	0.794618162	0.977168901	0.016496002
TMEM82	0.904729086	0.829246829	0.98708212	0.024291801
MFSD2A	0.928606565	0.864498575	0.997468564	0.042416606
CLDN4	1.102839163	1.034931159	1.175203016	0.002537387
CAPN6	1.104006975	1.004539787	1.213323172	0.039976607
KRT8	1.180393837	1.025913487	1.358135583	0.020479266
OAS3	1.155924792	1.001508604	1.334149421	0.047639659
APOC4-APOC2	0.872092213	0.799208818	0.951622168	0.002115019
OGDHL	0.826947027	0.761318734	0.898232704	6.67E-06
HPN	0.838796355	0.767516946	0.916695492	0.00010463
RPS12	1.287835028	1.098282933	1.510101822	0.001845563
C8G	0.866028698	0.788700267	0.950938827	0.002577253
SLC1A4	1.541520719	1.3025077	1.824393152	4.79E-07
F2	0.911846523	0.851372986	0.976615532	0.008393806
GMNN	1.174941895	1.027187399	1.343949954	0.018714867
TNFAIP8L3	1.208731105	1.046444943	1.396185143	0.009962175
CD14	0.838307755	0.745848729	0.942228451	0.003096453
SMOC1	0.811682184	0.708611934	0.929744386	0.002601164
SLC38A4	0.886538074	0.826937117	0.950434731	0.000694821
MST1R	1.152247519	1.014195849	1.309090691	0.029521557
CBX2	1.609090992	1.393466648	1.85808094	9.18E-11
C19orf48	1.411353385	1.208895334	1.647717814	1.29E-05
CFHR3	0.829495571	0.776608458	0.885984301	2.68E-08
LIMCH1	1.165317934	1.000450541	1.357354344	0.049327325
GAS5	1.213159054	1.055496481	1.394372143	0.006521024
RORC	0.814543263	0.742097935	0.894060872	1.59E-05
SLC6A8	1.169526901	1.075378452	1.271917965	0.000255075
RCL1	0.766197668	0.658580911	0.891399761	0.000563326
TMPRSS6	0.848526549	0.785116305	0.917058146	3.40E-05
CYP7A1	0.909879272	0.857995932	0.964900018	0.001617446
HSPA6	1.13556114	1.029207552	1.25290482	0.011284649
CFHR1	0.920098896	0.872342942	0.970469225	0.002196682
SMPDL3B	1.224127662	1.060046509	1.413606404	0.005885088
ANKS6	1.210923005	1.041693229	1.407645249	0.012709883
OXCT1	1.150696342	1.019670899	1.298558264	0.022858291
ZG16B	1.131729196	1.015168182	1.261673677	0.025652917
ALDH7A1	0.8255469	0.713851902	0.954718594	0.009745625
BATF	1.166440724	1.050614946	1.295035796	0.003910215
RIBC2	1.402175094	1.204026885	1.632932801	1.37E-05
ST3GAL6	0.846648866	0.733703005	0.976981554	0.022682619
ACOT12	0.83560822	0.770148554	0.906631707	1.60E-05
MMP1	1.294780743	1.168190432	1.435088943	8.59E-07
RPP25	1.193170299	1.04706818	1.359658703	0.008046571
ABCA8	0.839721522	0.753122868	0.936277817	0.001657306
CLIC3	1.205399572	1.063158061	1.366671788	0.003546526
FMO3	0.867952908	0.815058156	0.924280365	1.01E-05
ASS1	0.865116308	0.768231104	0.974220157	0.016804602
SPP2	0.890816366	0.841991208	0.942472784	5.82E-05
TKT	1.398769395	1.230651001	1.589854328	2.80E-07
SALL4	1.172200209	1.002080555	1.371200473	0.047039682
ORM2	0.926233129	0.860676148	0.996783529	0.040758215
SERPINA11	0.924782045	0.863560492	0.990343859	0.025245992
DHTKD1	0.868589348	0.759088618	0.993885874	0.040445808
SERPINI1	1.248009162	1.102467198	1.412764816	0.000461994
VNN2	1.159810731	1.065927629	1.261962722	0.000576571
STC2	1.35788849	1.207539237	1.526957548	3.23E-07
LEAP2	0.867059951	0.79885199	0.941091677	0.000644021
XDH	0.870584226	0.792040705	0.956916594	0.004067873
ECM2	0.720537413	0.631417022	0.822236565	1.14E-06
ZAP70	0.771622075	0.643851729	0.924748044	0.005000537
NMB	1.240997562	1.094238999	1.407439281	0.000772523
S100A9	1.196317721	1.111391392	1.287733647	1.83E-06
UBXN10	0.885302675	0.791453304	0.990280566	0.033106168
PDK4	0.863334444	0.787692729	0.946239993	0.001682984
TSPO	1.163445039	1.034445319	1.308531571	0.011577734
SLC7A11	1.418738675	1.252155253	1.607483915	4.05E-08
FOXQ1	1.123812135	1.033143789	1.222437504	0.006534549
CD68	1.214394933	1.04977292	1.404832442	0.008961812
GNAZ	1.239860179	1.113901055	1.380062669	8.37E-05
FOLR1	1.189610601	1.076611885	1.314469403	0.000650616
CDH17	1.200659467	1.070490632	1.346656488	0.00178784
CYP11A1	0.84362909	0.7529002	0.945291343	0.003399147
SLC6A1	0.841076062	0.776324955	0.911227879	2.29E-05
SERPINF2	0.883157509	0.823380586	0.947274199	0.000511305
CYP3A4	0.914347471	0.8753433	0.955089618	5.68E-05
ALDH4A1	0.839475848	0.727202859	0.969082685	0.016908504
KCNF1	1.248182301	1.090361139	1.428846831	0.001307829
FXYD1	0.929010897	0.864681781	0.998125859	0.044304257
MASP1	0.818467059	0.727201264	0.921186968	0.000897424
GGT1	1.117844143	1.02134746	1.223457811	0.015582904
PRIM1	1.538450134	1.30699278	1.810896626	2.24E-07
SLC2A2	0.872535528	0.81685976	0.932006062	5.05E-05
PRTFDC1	1.347672038	1.154713397	1.572875077	0.000153994
APOE	0.832547346	0.750502397	0.92356145	0.000535789
DKK1	1.093510471	1.026361449	1.165052673	0.005697642
ANGPTL3	0.927073385	0.863930194	0.994831604	0.035383729
C15orf48	1.175200958	1.0854386	1.272386379	6.82E-05
ASRGL1	1.35773515	1.199452852	1.536904709	1.33E-06
C19orf33	1.093947156	1.013664594	1.180588122	0.020945663
GPX7	1.195481181	1.072621026	1.332413983	0.001250882
TCEAL8	1.112722777	1.00025339	1.237838323	0.049457753
FCGBP	1.318842818	1.170154575	1.486424457	5.77E-06
CD7	1.139129578	1.021464613	1.270348652	0.019193682
LHPP	0.776964604	0.663100101	0.910381396	0.001800981
PECR	0.828717272	0.731638415	0.938677224	0.00312186
LCAT	0.751873243	0.676181343	0.836038113	1.38E-07
HAVCR1	1.356999224	1.213370114	1.517630007	8.88E-08
SERPINA10	0.883641233	0.810755857	0.963078864	0.004855073
MDK	1.10106193	1.010592451	1.199630347	0.027747911
ACSL1	0.881406389	0.801059183	0.969812518	0.009639541
CCL14	0.745330291	0.641321579	0.866207004	0.000126584
GLS2	0.893507224	0.816177813	0.978163271	0.014768524
EPPK1	1.143015513	1.003180797	1.302341977	0.04467919
SLC9A3R2	0.748025285	0.636182499	0.879530368	0.000442266
SCPEP1	1.184495279	1.049706835	1.33659134	0.006014145
ALDH8A1	0.834254193	0.768497818	0.905637	1.52E-05
PPM1H	1.196320872	1.048206373	1.365364365	0.007857705
IGF2BP1	1.178929598	1.068598662	1.300652009	0.001025603
SLC25A42	0.814800524	0.709818222	0.935309735	0.003611362
THRSP	0.910590688	0.861790974	0.962153732	0.000859733
CDHR5	0.921769099	0.851528076	0.997804179	0.043975841
CRABP2	1.124356686	1.00502139	1.257861743	0.040613055
ALAD	0.766453029	0.668484008	0.878779804	0.00013792
PERP	1.191081426	1.024319609	1.384992487	0.023074565
SNHG6	1.245343246	1.088578497	1.424683479	0.001391568
EVPL	1.140975121	1.003532118	1.297242214	0.044030227
TBC1D10C	0.846196221	0.718455805	0.9966487	0.045482002
CLIP4	1.181069304	1.025786512	1.359858689	0.020669718
PSPH	1.432881575	1.238720027	1.657476722	1.29E-06
SLC25A15	0.85133966	0.769305474	0.942121486	0.001850352
AHSG	0.946385568	0.89606246	0.999534837	0.048080807
AKR7L	0.850125004	0.746851394	0.96767915	0.014004448
CFHR5	0.901600765	0.850688272	0.955560299	0.000478071
HSPB8	1.096227191	1.004722736	1.196065353	0.038836926
BHMT2	0.916346672	0.845087212	0.993614874	0.034425934
CFB	0.842826457	0.764967295	0.928610206	0.000544921
ADH1C	0.877866743	0.835592546	0.922279671	2.30E-07
NAT2	0.881990588	0.807989068	0.962769706	0.004976683
SDS	0.936989319	0.890850633	0.985517607	0.011530144
SPAG5	1.431848488	1.23712295	1.657224201	1.49E-06
CIB2	1.248566951	1.098650207	1.418940643	0.000670072
KRT17	1.178791973	1.092129699	1.27233104	2.42E-05
GRB7	1.141602834	1.003925079	1.298161644	0.043413764
UROC1	0.907977923	0.847755059	0.972478901	0.005834143
EPHB6	1.184262559	1.043268055	1.34431204	0.008925489
ADRB2	0.843537715	0.73043663	0.974151416	0.020530648
PAH	0.886805505	0.827177269	0.950732125	0.000718099
PBLD	0.83912573	0.757066867	0.930078994	0.000836279
APOC1P1	0.899718367	0.834709149	0.969790663	0.005751768
CD8A	0.858767455	0.750204979	0.983040051	0.027242462
APOA1	0.913359377	0.867538362	0.961600534	0.000558453
SLC16A2	0.863750021	0.767784962	0.971709705	0.014787058
C4BPA	0.900310716	0.847706403	0.956179383	0.000629156
SLC22A25	0.783895628	0.7036635	0.873275872	9.89E-06
CES4A	0.871390453	0.766292151	0.990903171	0.035788643
FABP3	1.114717707	1.008754631	1.231811511	0.033088967
SCP2	0.846094854	0.745360833	0.960442876	0.009765965
FOLH1B	0.825306325	0.713994811	0.95397126	0.009392141
SLC44A4	1.179583329	1.060613478	1.311898121	0.002327917
SLC46A3	0.847417721	0.772224233	0.929932996	0.000478989
C6orf223	1.138304063	1.037434663	1.248980959	0.006214335
LIPH	1.142716145	1.015522843	1.285840292	0.026704788
GFRA1	0.831262946	0.745673163	0.926676886	0.00085746
CUX2	0.852471407	0.770732038	0.94287958	0.001911729
CLDN18	1.157247063	1.036764904	1.291730421	0.009223975
ABCC4	1.199915493	1.054239785	1.365720788	0.005783483
EPDR1	1.326749108	1.150551501	1.529929946	0.00010066
S100A2	1.19186677	1.069427205	1.328324538	0.00150543
TNNT1	1.161985993	1.047289727	1.289243475	0.00463484
ASPH	1.207447732	1.070838563	1.361484424	0.002089491
SGCE	1.127947025	1.029570909	1.235723037	0.009713614
ABCC6P1	0.831588229	0.730335493	0.946878508	0.005369784
PLGLA	0.788615863	0.69876551	0.890019571	0.000119189
KDELR3	1.18355908	1.062653565	1.318220861	0.002174671
NXPH4	1.146041234	1.049167456	1.251859749	0.002485225
USH1C	1.101483947	1.022708937	1.186326669	0.010677649
TRIM31	1.128356089	1.024620237	1.242594493	0.014117263
RIPPLY1	0.882464548	0.780420465	0.997851431	0.046122622
RASEF	1.131632113	1.005507414	1.273577124	0.040261083
BAIAP2L2	1.192809602	1.090762052	1.304404334	0.000111609
TRO	0.845942633	0.729505146	0.980964894	0.026806108
RDH5	0.857853233	0.747404458	0.984623734	0.029233686
DNASE1L3	0.75861178	0.683155173	0.842402804	2.36E-07
RPL39L	1.113324511	1.018981098	1.216402807	0.017493591
CRYAB	1.084386117	1.004136079	1.171049698	0.03890578
MYRIP	0.862181692	0.775900826	0.958057067	0.005843615
IGF1	0.748324625	0.646646839	0.865990075	9.98E-05
FXYD3	1.094015301	1.013307751	1.181151016	0.021557784
VIL1	1.081731687	1.002303217	1.167454542	0.043477963
ASGR2	0.902612396	0.830509999	0.980974508	0.015857392
BMP2	1.221371152	1.072069591	1.391465165	0.002646399
SNX7	1.398675686	1.216520043	1.608106407	2.44E-06
SOBP	1.174023169	1.021839573	1.348871621	0.023514753
CCNE1	1.186015466	1.081415878	1.300732414	0.000292874
SERPINE1	1.103425205	1.015961388	1.198418756	0.019502469
S100A13	1.150542451	1.022115209	1.295106383	0.020222776
SLC17A4	0.855625272	0.778277206	0.940660475	0.001258099
DDIT4	1.185921586	1.061366237	1.325093978	0.002595923
IGFBP7	0.875755254	0.775256774	0.989281605	0.032905016
SLC22A7	0.881733621	0.833268663	0.933017421	1.28E-05
PRKAA2	1.221177847	1.072642805	1.390281394	0.002529867
AGMO	0.89019773	0.79677812	0.99457048	0.039762178
PLXNC1	1.15379712	1.01092064	1.316866766	0.033922077
UGT2B15	0.885693115	0.834827816	0.939657591	5.76E-05
CYP3A43	0.821537	0.723025917	0.933470055	0.002558229
KMO	0.876004843	0.772104249	0.993887142	0.039864273
GBP7	0.864965162	0.800285127	0.934872719	0.000253933
GHR	0.79248372	0.71203927	0.882016588	2.06E-05
TRIB3	1.251799238	1.10307152	1.420579992	0.000501259
PDX1	1.103273195	1.001918874	1.21488054	0.04561325
FABP4	0.877475528	0.801021443	0.961226829	0.004951436
IGSF1	1.18193134	1.066096579	1.310351913	0.001492399
MATN3	1.159509088	1.034305409	1.299868795	0.011132205
FGA	0.903393674	0.845857977	0.964842979	0.002478827
SLC25A47	0.9343244	0.885393391	0.985959568	0.013317293
NRCAM	1.171282058	1.061084369	1.292924201	0.001712236
NTS	1.072244984	1.011578633	1.136549614	0.018906599
TCP10L	0.788180006	0.682990442	0.909570155	0.001126607
SLCO1B1	0.879826975	0.821276169	0.942552014	0.000268629
AKR1D1	0.879433818	0.819918881	0.943268728	0.000326207
ORM1	0.923073298	0.860989429	0.989633885	0.02424086
CDKN1C	1.162128525	1.038750129	1.300161291	0.008693526
CA12	1.127844589	1.035548161	1.228367221	0.005747418
PPARGC1A	0.802152782	0.723490743	0.889367406	2.83E-05
IYD	0.771160725	0.67555328	0.880298981	0.000119183
SLC17A2	0.875649884	0.804581968	0.952995156	0.002106458
AURKA	1.395399838	1.229244932	1.584013616	2.59E-07
CYP3A5	0.819604595	0.75359889	0.891391563	3.42E-06
TUBA4A	1.292409918	1.127730634	1.481136846	0.000225578
GZMK	0.841630509	0.733376461	0.965863989	0.014112259
DSG1	0.86532858	0.766023136	0.977507749	0.020032264
CST7	0.863624466	0.750217264	0.994174961	0.041220907
FLNC	1.205234855	1.10452858	1.315123104	2.75E-05
TFF2	1.12022428	1.050476927	1.19460257	0.000537444
MYH11	0.864459952	0.752943196	0.992493208	0.038744223
SLC29A4	1.118444357	1.031340961	1.212904196	0.006810805
PCSK1N	1.088453756	1.011068468	1.17176197	0.024290732
HSD17B13	0.904395635	0.858241177	0.953032184	0.000169937
E2F1	1.350628591	1.211495868	1.505739836	6.00E-08
ALB	0.928267679	0.869239187	0.991304692	0.026385536
DQX1	1.138624411	1.015428366	1.276767118	0.026281938
CBS	0.78408026	0.690051054	0.890922274	0.000189954
SLCO2B1	0.843854843	0.751062491	0.948111515	0.004284082
TK1	1.361148752	1.202198775	1.541114467	1.14E-06
COL15A1	0.86852912	0.766157616	0.984579174	0.0276061
ADM	1.278032637	1.136924258	1.436654561	3.96E-05
TXNRD1	1.333943681	1.17769433	1.51092325	5.81E-06
BOK	0.828099106	0.729751558	0.93970081	0.003454271
ZNF385B	0.803811668	0.70930222	0.910913823	0.000621586
PHYHD1	0.896207307	0.817480499	0.982515837	0.019492986
S100P	1.067036548	1.018550245	1.117830957	0.006245488
S100A10	1.337429159	1.171560918	1.526780833	1.68E-05
HLF	0.902100079	0.820750745	0.991512413	0.032619171
DCN	0.918434285	0.853973014	0.987761349	0.021927224
FGB	0.895916589	0.842798798	0.952382155	0.000424243
PGLYRP2	0.89216447	0.834774864	0.953499531	0.000769298
SPINK1	1.053513429	1.009696223	1.099232145	0.016165126
NDUFA4L2	1.17269402	1.047771168	1.312511077	0.005571967
AQP1	0.895370189	0.805588575	0.995157827	0.040364465
C2CD4A	1.127925825	1.014227549	1.254370056	0.026380881
GPR35	1.132914218	1.011666574	1.26869332	0.030710633
CYP1A2	0.923057003	0.864878226	0.98514936	0.015934636
CYB561	1.197708443	1.059006927	1.354576138	0.004066695
SERPINF1	0.878224399	0.806288139	0.956578745	0.002900839
GZMA	0.855360824	0.752379929	0.972437077	0.016986567
TMEM54	1.227868718	1.109931966	1.358336938	6.77E-05
TRIM16	1.245086621	1.122764872	1.380734944	3.26E-05
CNGA1	0.881721269	0.786343204	0.988668042	0.031155824
KRT20	1.152097441	1.062209021	1.249592583	0.000635297
SFN	1.179888456	1.103883433	1.261126607	1.12E-06
DUSP9	1.12565465	1.044245664	1.21341025	0.001999377
TTPA	0.886126541	0.815196026	0.963228746	0.004510273
ZNF703	1.132954292	1.009302467	1.271754969	0.03426007
MPPED1	0.851573235	0.753056238	0.96297851	0.010426557
CACNG4	1.143897567	1.033508352	1.266077475	0.009417417
SAA2-SAA4	0.942692001	0.891159871	0.997204024	0.039630249
CCL19	0.930761192	0.869772974	0.996025886	0.037974789
VTN	0.894309708	0.829072081	0.964680722	0.003847415
CXCL12	0.892188939	0.807389637	0.985894625	0.025172144
AOX1	0.922537013	0.865982614	0.982784789	0.012491062
ME1	1.162801899	1.055280615	1.281278398	0.002312274
CDHR2	1.081468082	1.001234786	1.168130822	0.046443508
CLGN	1.132504735	1.035730664	1.238320946	0.006327942
PEG10	1.069253812	1.017630008	1.123496463	0.007997837
SLC39A4	1.131051482	1.033451476	1.237868913	0.007481935
AP1M2	1.138944324	1.06834039	1.214214294	6.76E-05
OASL	0.88717858	0.794230009	0.991004902	0.034007461
WFDC2	1.086618367	1.009814054	1.169264254	0.026345078
RAMP1	0.906361433	0.83556288	0.983158858	0.01782369
FGG	0.911522868	0.851554145	0.975714749	0.007629985
GGT5	0.873454332	0.778679246	0.97976474	0.020954192
ELFN1	0.813585706	0.736771208	0.898408751	4.56E-05
HSPA1B	1.115957244	1.007681565	1.235867178	0.035124788
F5	0.892349914	0.800947415	0.994183082	0.038849749
MFAP4	0.907433474	0.837574939	0.983118609	0.017477241
DGAT2	0.883756233	0.799810959	0.976512101	0.015236136
S100A8	1.136989195	1.035875576	1.24797269	0.006898576
GPC1	1.163655408	1.033330225	1.310417402	0.012385196
TRIM55	0.91705194	0.856294955	0.982119836	0.013293039
MBL2	0.890271573	0.825772454	0.959808564	0.002453516
FBLN2	0.852951078	0.768390278	0.946817733	0.002827701
MIR621	0.902815015	0.837604995	0.973101827	0.007522291
SQLE	1.167349551	1.044239858	1.304973147	0.006503107
NQO1	1.113419753	1.056714606	1.173167798	5.62E-05
APCS	0.890585884	0.840543106	0.943608022	8.60E-05
TMEM98	1.154949823	1.031257818	1.293477801	0.012684176
FAM99A	0.857493247	0.792187346	0.928182799	0.000142426
CCL21	0.923794041	0.867063295	0.9842366	0.014232685
SLC1A1	0.909772659	0.833549062	0.992966496	0.034169621
BBOX1	0.888913392	0.813203428	0.971672022	0.009523145
ALPL	0.871425553	0.790528796	0.960600674	0.005629843
APOB	0.921162124	0.854686447	0.992808137	0.031647456
ADAMTSL2	0.862821334	0.778036446	0.956845476	0.005176133
SLC22A10	0.879762649	0.802862222	0.964028818	0.006052096
SEZ6L2	1.074802358	1.001439935	1.153539088	0.045515954
SLC16A11	0.81053606	0.735016597	0.89381479	2.56E-05
ASPG	0.910405185	0.838786706	0.988138695	0.024742475
STEAP1	1.157620116	1.055292532	1.269870005	0.001937113
UPK3A	1.084533786	1.016620215	1.156984206	0.013910677
TSPAN13	1.150236908	1.057347519	1.251286753	0.001122293
MEP1A	1.182557739	1.0997522	1.271598098	5.98E-06
ANO1	0.832080835	0.760513555	0.910382873	6.17E-05
MT1X	0.918768715	0.858306947	0.983489595	0.014715599
CYP2E1	0.955692389	0.918060509	0.994866823	0.0270325
SAA1	0.942091904	0.90010467	0.98603772	0.010334721
HGFAC	0.907501398	0.857822047	0.960057846	0.000727404
SERPINA7	0.914845854	0.86498276	0.967583373	0.001855886
IFI27	0.930277675	0.868682081	0.996240824	0.038666622
SAA2	0.950280328	0.903963666	0.99897013	0.045459147
AKR1B10	1.051055893	1.003816272	1.100518611	0.033812018
