# Supplementary material for: Computational Characterizing Necroptosis Reveals Implications for Immune Infiltration and Immunotherapy of Hepatocellular Carcinoma
Source: Front Oncol. 2022 Jul 7;12:933210. doi: 10.3389/fonc.2022.933210 (PMC9301124; doi:10.3389/fonc.2022.933210)
Supplement: Supplementary file 6 [file Table_5.xlsx]

## Sheet: Sheet1
	TCGA HCC dataset				ICGC HCC dataset
	high NRGrisk	low NRGrisk	P value		high NRGrisk	low NRGrisk	P value
	N=188	N=176			N=117	N=112
Age	58.3 (14.0)	60.1 (12.8)	0.186	Age	67.0 (10.5)	67.4 (9.81)	0.754
Gender:			0.007	Gender:			0.392
FEMALE	73 (38.8%)	44 (25.0%)		female	34 (29.1%)	26 (23.2%)
MALE	115 (61.2%)	132 (75.0%)		male	83 (70.9%)	86 (76.8%)
Stage:			0.005	Stage:			0.002
stage 1-2	118 (62.8%)	135 (76.7%)		stage 1-2	59 (50.4%)	80 (71.4%)
stage 3-4	60 (31.9%)	30 (17.0%)		stage 3-4	58 (49.6%)	32 (28.6%)
unknown	10 (5.32%)	11 (6.25%)
Grade:			<0.001
Grade1-2	98 (52.1%)	133 (75.6%)
Grade3-4	90 (47.9%)	43 (24.4%)
T:			<0.001
T1	73 (38.8%)	107 (60.8%)
T2	53 (28.2%)	38 (21.6%)
T3	53 (28.2%)	27 (15.3%)
T4	9 (4.79%)	4 (2.27%)
M:			0.309
M0	142 (75.5%)	122 (69.3%)
M1	1 (0.53%)	3 (1.70%)
unknow	45 (23.9%)	51 (29.0%)
N:			0.501
N0	132 (70.2%)	119 (67.6%)
N1	3 (1.60%)	1 (0.57%)
unknow	53 (28.2%)	56 (31.8%)
